# Supplementary material for: Transcriptome profiling of developmental and xenobiotic responses in a keystone soil animal, the oligochaete annelid Lumbricus rubellus
Source: BMC Genomics. 2008 Jun 3;9:266. doi: 10.1186/1471-2164-9-266 (PMC2440553; doi:10.1186/1471-2164-9-266)
Supplement: Additional File 6 — Transcripts significantly changed between adult and juvenile earthworms. A table showing all transcripts identified as changing significantly between adult and juvenile earthworms (T-test, p < 0.01, Bonferroni False Discovery Rate) [file 1471-2164-9-266-S6.xls]

## Sheet: ADvsJV
ADDITIONAL FILE 6: Transcripts significantly changed between adult and juvenile earthworms. T-test, p<0.01, Bonferroni False Discovery Rate.
Lumbribase ID	Developmental Stage	Adult		Juvenile		Genbank ID	Cluster ID	Database: SwissProt(Human) Search Algorithum: BlastX			Database: Uniprot Search Algorithum: BlastX			Database: EMBL Search Algorithum: BlastN
	p-value	Mean	SE	Mean	SE			Description	Swissprot Acc.	E Value	Uniprot ID	Uniprot ID	E Value	Description	EMBL ID	E Value
Lr_Cu2CF_20H01	0.01	3.62245	2.07498	0.147217	0.110254	DR008279	LRC08497_2
Lr_CHECF_80G01	0.00999	0.732048	0.0788954	2.77244	0.79435	DR077096	LRC00481_8	Very low density lipoprotein receptor	Q5VVF6	7e-07	L3 extracellular hemoglobin linker chain (Fragments)	Q9TXF2_LUMTE	1e-92	Eisenia andrei cDNA clone EAI10552 similar to hemoglobin linker chain L3	BP524389	1e-50
Lr_AT1CF_12D06	0.00998	1.5538	0.149412	0.300747	0.122492	CO047970	LRC05079_1	DnaJ homolog subfamily C member 9 (DnaJ protein SB73)	Q8WXX5	3e-39	DnaJ homolog subfamily C member 9	DNJC9_MOUSE	1e-38	Eisenia andrei cDNA clone EAI10202 similar to DnaJ homolog	BP524411	2e-95
Lr_LC1ED_43B09	0.00983	3.07682	0.812827	0.304395	0.160418	CF839107	LRC04031_1				Neprilysin	O93394_PERFV	3e-06
Lr_JV2CF_27F03	0.00977	0.796786	0.0540669	2.1234	0.392625	CV072665	LRC07583_1				L3 extracellular hemoglobin linker chain (Fragments)	Q9TXF2_LUMTE	9e-31	Eisenia andrei cDNA clone EAI10829	BP525181	8e-12
Lr_CHECF_28A04	0.00971	1.28614	0.138325	0.499803	0.0711182	CO378325	LRC06308_1				SCBP2 protein	Q8T377_LUMTE	5e-22
Lr_JV2CF_40C07	0.00968	0.766737	0.0741641	2.05	0.351317	CV462645	LRC00046_1	Glyceraldehyde 3-phosphate dehydrogenase (GAPDH)	Q5D0F4	3e-55	Glyceraldehyde 3-phosphate dehydrogenase (Fragment)	Q869H6_CRAGI	8e-58	HDAH03E06.F Leech Haementeria depressa cDNA library 5` similar to glyceraldehyde-3P dehydrogenase	CN807490	3e-14
Lr_AT1CF_37E03	0.00964	0.646147	0.069293	1.78412	0.299359	DR697193	LRC06540_2							Eisenia andrei cDNA clone EAI10190	BP524928	1e-32
Lr_PAHCF_53F07	0.0096	1.1635	0.0594501	0.676873	0.0606085	CO058737	LRC05836_1
Lr_Cu2CF_45D01	0.00951	1.41476	0.130511	0.544089	0.0877631	DR009450	LRC08585_1
Lr_AT1CF_07F12	0.00945	2.80382	0.743422	0.146951	0.230662	CO047168	LRC04541_1
Lr_JV2CF_12G12	0.00932	1.31944	0.0978987	0.465862	0.095095	CO869382	LRC06756_1
Lr_CHECF_71D04	0.00922	1.42827	0.13226	0.760477	0.0363002	DR076429	LRC10064_1
Lr_Cd2CF_15B02	0.00911	1.51979	0.120177	0.535661	0.0918769	CF610767	LRC01996_1
Lr_PAHCF_07B11	0.00907	1.16674	0.0531408	0.728007	0.0559622	CF798725	LRC02706_1
Lr_JV2CF_51D09	0.00896	0.745864	0.0465903	1.17759	0.0568915	CV462294	LRC08134_1
Lr_adE_02D03	0.00893	2.02912	0.310021	0.0798877	0.273705	CA036123	LRC00609_1	L-xylulose reductase (EC 1.1.1.10)	Q7Z4W1	1e-48	L-xylulose reductase (EC 1.1.1.10)	DCXR_MOUSE	1e-49
Lr_JV2CF_05F08	0.00857	0.757323	0.0630659	1.98129	0.334307	CO869701	LRC06970_1	40S ribosomal protein S26	P62854	2e-43	40S ribosomal protein S26-2	Q90YP7_ICTPU	3e-42
Lr_JV2CF_21G01	0.00841	1.27346	0.101802	0.454149	0.0849333	CV072400	LRC07396_1
Lr_JV2CF_07D03	0.00837	0.779508	0.0454054	1.40347	0.132788	CO869780	LRC07024_1
Lr_CHECF_29G07	0.00829	1.94792	0.307584	0.606285	0.0923135	CO408669	LRC06524_1	Ral guanine nucleotide dissociation stimulator-like 1	Q5VU94	5e-09	Ral guanine nucleotide exchange factor 2 (CG8865-PA	Q9U4U5_DROME	1e-09
Lr_LC1CF_05F08	0.00818	1.90295	0.330689	0.366391	0.121506	CO046718	LRC04246_1				Protein C21orf63 homolog precursor	CU063_PANTR	2e-06
Lr_LC1ED_35D01	0.00817	0.790761	0.0571995	1.42808	0.117525	CF809973	LRC03721_1	Long myosin light chain kinase	Q7Z4J0	2e-21	Myosin light chain kinase (Fragment)	Q924D2_MOUSE	1e-22
Lr_CHECF_32B06	0.00813	0.791103	0.051001	1.35357	0.0847931	CO408758	LRC01053_1	Endothelial differentiation-related factor 1 (EDF-1)	O60869	6e-47	Multiprotein bridging factor 1	O17504_BOMMO	8e-47
Lr_Cd2CF_53G07	0.00807	1.26507	0.0959667	0.590769	0.0540856	CF611600	LRC02531_1
Lr_Cd2CF_62C12	0.00805	0.759269	0.0553088	1.92081	0.335579	DR077417	LRC10704_1	Creatine kinase M-type (EC 2.7.3.2)	P06732	1e-20	Lombricine kinase (EC 2.7.3.5)	KLOM_EISFO	1e-38	Eisenia fetida mRNA for lombricine kinase	AB008013	8e-79
Lr_JV2CF_24F10	0.00784	1.64376	0.245592	0.616151	0.0593039	CV072607	LRC00697_1	NADH dehydrogenase subunit 1 (Fragment)	Q8HHH4	5e-32	NADH-ubiquinone oxidoreductase chain 1 (EC 1.6.5.3)	NU1M_LUMTE	1e-103	Lumbricus terrestris mitochondrion	LTU24570	2e-75
Lr_PAHCF_58E08	0.00782	0.753677	0.0479283	1.60479	0.155546	CO048064	LRC05139_1
Lr_LC1ED_43A01	0.00761	0.729811	0.0584335	1.26226	0.0745113	CF839092	LRC03939_1							Platynereis dumerilii partial mRNA for Pax6 protein	PDU316541	9e-06
Lr_LC1ED_30H02	0.00759	2.27788	0.407688	0.371892	0.143253	CF809730	LRC03584_1	Karyopherin alpha 2	Q7Z726	6e-41	Hypothetical protein DKFZp469C0620	Q5R5I8_PONPY	1e-39
Lr_CHECF_45G05	0.00754	1.49454	0.160191	0.158865	0.125199	DR075823	LRC09622_1
Lr_AT1CF_13H04	0.00751	3.78091	0.909766	0.391212	0.204921	CO047613	LRC04843_1	DNA topoisomerase II binding protein 1 (DNA topoisomerase IIbeta-binding protein 1)	Q92547	9e-11	LOC407679 protein (Fragment)	Q6NW77_BRARE	2e-12
Lr_JV2CF_17A07	0.00746	0.800353	0.0537756	1.34587	0.0900645	CO870138	LRC00915_1
Lr_CHECF_75F10	0.00744	1.43226	0.130792	0.602871	0.0818324	DR076672	LRC09930_1
Lr_PAHCF_61D05	0.00734	1.33227	0.0881379	0.520753	0.0779928	CO058490	LRC05671_1
Lr_AT1CF_25A07	0.00725	0.756447	0.03138	1.10825	0.0171342	CO058347	LRC05572_1
Lr_Cd2CF_65G01	0.0072	0.689618	0.0486715	1.4258	0.117433	DR077568	LRC10829_1
Lr_JV2CF_22A05	0.00715	0.744924	0.0457457	1.09999	0.0295244	CV072466	LRC07443_1	ATP-sensitive inward rectifier potassium channel 1 (Potassium channel, inwardly rectifying, subfamily J, member 1)	P48048	5e-18	Hypothetical protein CBG08126	Q5WN69_CAEBR	3e-21
Lr_Cu2CF_15B06	0.00698	3.82187	1.08369	0.176392	0.296534	DR008744	LRC08840_1
Lr_AT1CF_25D01	0.00691	0.787442	0.0395435	1.1318	0.046353	CO058362	LRC05583_1
Lr_AT1CF_01H07	0.00683	1.83013	0.237628	0.75305	0.0615713	CO047238	LRC04584_1
Lr_Cu2CF_17E11	0.00676	0.686322	0.0556847	1.25782	0.0876557	DR008211	LRC08445_1
Lr_AT1CF_18F03	0.00666	0.783372	0.0479959	1.31065	0.0511652	CO047405	LRC04700_1
Lr_Cd2CF_63D11	0.00665	0.687769	0.0536571	1.7884	0.307443	DR077475	LRC00288_2				Hemoglobin linker chain L1	Q9GV76_LUMTE	4e-31	Eisenia andrei cDNA clone EAI10031 similar to Glovin IV	BP524663	6e-43
Lr_LC1ED_27G04	0.00657	2.21064	0.293308	0.544891	0.0257634	CF426722	LRC01521_1
Lr_Cu2CF_42E07	0.00657	0.70375	0.0692164	1.76284	0.230331	DR009692	LRC09560_1
Lr_Cd2CF_65D07	0.00652	0.814667	0.03783	1.19336	0.0534004	DR077604	LRC07054_1	Hypothetical protein FLJ22328 (Transmembrane protein 38A)	Q9H6F2	7e-10	ENSANGP00000010110 (Ensangp00000024702)	Q7PS05_ANOGA	2e-34	Eisenia andrei cDNA clone EAI11093	BP525441	7e-14
Lr_PAHCF_59C02	0.00647	0.665037	0.0752167	2.03478	0.375482	CO048041	LRC00224_3	NADH dehydrogenase subunit 5	Q8WCW7	2e-30	NADH-ubiquinone oxidoreductase chain 5 (EC 1.6.5.3)	NU5M_LUMTE	5e-80	Lumbricus terrestris mitochondrion	LTU24570	8e-56
Lr_JV2CF_17F11	0.00637	0.816768	0.0414537	1.1927	0.0510457	CO870165	LRC07265_1
Lr_CHECF_63E11	0.0063	0.765134	0.0569616	1.40951	0.113147	DR076957	LRC09840_1
Lr_JV2CF_12D10	0.00623	1.57193	0.14106	0.690756	0.084862	CO869363	LRC06745_1
Lr_LC1ED_10E05	0.00619	1.34769	0.179439	0.496944	0.0639149	CF416390	LRC01120_1
Lr_AT1CF_37E11	0.00605	5.39719	1.83293	0.425819	0.205209	DR697195	LRC05259_1	Hypothetical protein FKBP1B	Q53TM2	3e-34	Putative FK506-binding protein	Q6ZYL1_9METZ	3e-34
Lr_CHECF_18D05	0.00597	0.831658	0.0494195	1.63672	0.17733	CO378010	LRC06077_1
Lr_Cu2CF_30H05	0.00584	0.678381	0.0925188	1.83959	0.216571	DR009207	LRC06540_3				Variable region-containing chitin-binding protein 3	Q8I9N0_BRAFL	1e-06	Eisenia andrei cDNA clone EAI10190	BP524928	4e-17
Lr_CHECF_30C05	0.00583	0.842062	0.0409949	1.24795	0.0602336	CO408676	LRC06530_1
Lr_Cu2CF_14H08	0.00572	0.814472	0.0521549	2.11173	0.364083	DR008551	LRC07400_2							Eisenia andrei cDNA clone EAI10893	BP525211	1e-26
Lr_JV2CF_14E07	0.00569	0.72184	0.0533355	1.18533	0.0508126	CO869458	LRC06799_1
Lr_AT1CF_39H01	0.0056	0.554397	0.0882702	1.59191	0.172733	DR697230	LRC11409_1	Hypothetical protein GCC185	Q4ZG46	2e-34	GRIP and coiled-coil domain-containing protein 2 (Golgi coiled coil protein GCC185)	GCC2_HUMAN	5e-33
Lr_JV2CF_30F07	0.00557	0.523557	0.162824	3.44073	0.906605	CV072850	LRC03659_1	ACTB protein (Fragment)	Q96E67	1e-78	Actin 1	ACT1_LUMTE	2e-80	L.terrestris mRNA for actin (1567 bp)	LTACT1567	0
Lr_CHECF_25F11	0.00553	1.18511	0.0573895	0.7655	0.0436548	CO378237	LRC01605_1
Lr_CHECF_16H09	0.00548	0.747472	0.0522248	1.19756	0.0527328	CO377813	LRC05937_1							Eisenia andrei cDNA clone EAI10938	BP525439	1e-07
Lr_PAHCF_04C01	0.00541	0.705004	0.0419424	1.35528	0.0410144	CF798604	LRC02614_1
Lr_PAHCF_28E07	0.00541	0.759198	0.0763693	1.88942	0.249017	CF799874	LRC00141_1	Ribosomal protein L8	Q567Q7	1e-125	Ribosomal protein L	Q8ITB4_AEQIR	1e-125	Eisenia andrei cDNA clone EAI10479 similar to ribosomal protein L8	BP524437	0
Lr_CHECF_73F09	0.0053	1.40841	0.10718	0.844124	0.0318015	DR076531	LRC10140_1
Lr_JV2CF_14A07	0.00522	3.42676	1.03571	0.115411	0.27908	CO869465	LRC06805_1
Lr_JV2CF_13F03	0.00522	0.733861	0.046397	1.38336	0.0506547	CO869395	LRC06766_1				Very low density lipoprotein binding protein precursor	Q9U8F4_SCHJA	9e-07
Lr_PAHCF_66G06	0.00518	0.795632	0.03857	1.41844	0.138104	CO048185	LRC05218_1
Lr_Cu2CF_37G01	0.00515	1.57596	0.140523	0.446342	0.08025	DR009496	LRC09412_1				Col protein	Q8WP36_SUBDO	1e-17	Eisenia andrei cDNA clone EAI11074	BP525297	1e-32
Lr_PAHCF_11D02	0.00511	0.674825	0.0688867	1.29145	0.0540801	CF798939	LRC02842_1
Lr_AT1CF_25H11	0.00508	0.632416	0.0535517	1.58288	0.238921	CO058383	LRC00306_1							Eisenia andrei cDNA clone EAI10190	BP524928	2e-25
Lr_AT1CF_23D12	0.00487	0.886853	0.0277514	1.29943	0.083183	CO058257	LRC05502_1	ELAV (Embryonic lethal, abnormal vision, Drosophila)	Q53XN6	2e-20	CG4396-PA (Putative RNA binding protein)	Q9VYI0_DROME	7e-20
Lr_PAHCF_28B10	0.00478	0.693756	0.0675101	1.48527	0.133774	CF799852	LRC03452_1	40S ribosomal protein S17	P08708	3e-47	Ribosomal protein S17	Q8ISP1_BRABE	5e-47	Pectinaria gouldii ribosomal protein S17 mRNA	AY850937	3e-11
Lr_CHECF_54E04	0.00467	1.43103	0.162038	0.68635	0.0401434	DR076036	LRC09810_1	Cathepsin L2 precursor (EC 3.4.22.43)	O60911	3e-18	Ctss protein	Q6PCU5_RAT	3e-22
Lr_CHECF_68D03	0.00467	1.44152	0.126033	0.402612	0.104271	DR076323	LRC09998_1
Lr_PAHCF_58F09	0.00466	0.575087	0.0965606	2.27636	0.482309	CO048037	LRC05123_1
Lr_AT1CF_07B06	0.00462	1.9602	0.332853	0.642778	0.0642938	CO047148	LRC02560_1
Lr_JV2CF_01B03	0.00461	0.83733	0.0276382	1.23436	0.0781551	CO869503	LRC06830_1
Lr_Cd2CF_66F06	0.00457	0.789413	0.0469461	1.67975	0.213152	DR077669	LRC07385_1							Eisenia fetida mRNA for lombricine kinase	AB008013	6e-14
Lr_AT1CF_29C01	0.00452	2.74238	0.526978	0.289828	0.144455	CO047869	LRC05008_1	Hypothetical protein FLJ38599	Q8N909	2e-07	Salivary cellulase	O76130_9NEOP	7e-13
Lr_CHECF_55G11	0.00452	0.656762	0.0700907	1.42748	0.126054	DR076112	LRC09857_1
Lr_Cd2CF_11G09	0.00431	1.28589	0.113931	0.661968	0.0484158	CF610569	LRC01874_1	Vacuolar ATP synthase subunit D homolog	Q9H3H0	7e-61	Similar to ATPase	Q7ZVX8_BRARE	1e-60
Lr_Cu2CF_16E10	0.00428	1.39203	0.133251	0.172115	0.11092	DR008827	LRC08904_1
Lr_Cu2CF_23A06	0.00412	0.773709	0.0565521	2.18132	0.413634	DR008682	LRC08792_1	Hypothetical protein DKFZp451C073 (Hypothetical protein DKFZp451I202)	Q659A5	1e-08	Hypothetical protein	Q5DCN5_SCHJA	3e-17
Lr_Cd2CF_67D12	0.00411	0.792615	0.0410003	1.14432	0.0420215	DR077787	LRC11001_1
Lr_AT1CF_22G01	0.0041	0.804697	0.0410585	1.23357	0.0629746	CO047734	LRC04918_1
Lr_CHECF_14F09	0.00409	1.34603	0.120969	0.661199	0.056276	CO377835	LRC05954_1
Lr_Cu2CF_08F07	0.00408	2.89426	0.554273	0.160948	0.156295	DR008420	LRC08599_1
Lr_CHECF_28H01	0.00405	0.737915	0.054005	2.1051	0.409765	CO378394	LRC06361_1	Myosin heavy chain, skeletal muscle, fetal (Myosin heavy chain IIb)	Q9Y623	4e-31	Myosin heavy chain A (Fragment)	Q9XYL5_9TURB	2e-42
Lr_JV2CF_32H11	0.00402	0.827257	0.0377495	1.15809	0.0424581	CV462028	LRC07952_1
Lr_AT1CF_10E01	0.00401	1.20442	0.0590598	0.799418	0.0412076	CO047280	LRC04147_1	RPE-spondin (Fragment)	Q96J64	1e-18	Spondin	Q95YF9_CIOSA	6e-19
Lr_LC1ED_27E08	0.004	0.847534	0.0777218	2.16963	0.325242	CF426708	LRC01511_1
Lr_LC1ED_01F08	0.00396	0.872635	0.029756	1.2925	0.0795281	CF415915	LRC00809_1	60 kDa heat shock protein, mitochondrial precursor (Hsp60)	P10809	6e-89	ENSANGP00000014839	Q7Q270_ANOGA	1e-89
Lr_RS1CF_02D06	0.00394	2.05004	2.19385	0.0391843	0.0732053	CV186334	LRC07743_1	OTTHUMP00000021688	Q5T3M4	3e-11	Hypothetical protein FLJ37312	Q8N1X4_HUMAN	5e-10
Lr_Cu2CF_44H07	0.00392	1.63288	0.203554	0.513857	0.0921677	DR009444	LRC05417_1
Lr_CHECF_12F08	0.00392	0.721668	0.0654491	1.46278	0.113138	CO378217	LRC04463_1	40S ribosomal protein S30	P62861	1e-13	MGC89853 protein	Q6AZL1_XENTR	3e-28	Eisenia andrei cDNA clone EAI10032 similar to Ribosomal protein S30	BP524758	3e-33
Lr_PAHCF_19A12	0.00389	0.808789	0.0406151	1.60744	0.177107	CF799417	LRC03165_1
Lr_Cd2CF_21C11	0.00388	0.710574	0.0659699	2.23087	0.459396	CF611111	LRC00483_5							Eisenia andrei cDNA clone EAI10031 similar to Glovin IV	BP524663	2e-47
Lr_Cd2CF_01E06	0.00386	0.700489	0.0644616	1.79274	0.269908	CF610173	LRC01616_1
Lr_Cd2CF_64B12	0.0038	1.53875	0.159236	0.727932	0.0548099	DR077546	LRC10709_1							Eisenia andrei cDNA clone EAI11009	BP525266	3e-07
Lr_CHECF_76H09	0.00369	1.49565	0.112558	0.831615	0.0568138	DR076711	LRC10246_1	TMEM45B protein (Hypothetical protein FLJ40787)	Q96B21	4e-34	MGC78935 protein	Q6NS09_XENLA	2e-37
Lr_CHECF_84E09	0.00365	1.35412	0.0991791	0.817626	0.0265979	DR696766	LRC11143_1	SEL-OB protein	Q4LDE5	2e-56	Fibropellin Ia (Fragment)	Q25058_HELER	3e-58
Lr_AT1CF_01G06	0.00364	0.851286	0.051513	1.28046	0.0405403	CO047215	LRC04571_1	Zinc transporter 1 (ZnT-1)	Q9Y6M5	2e-06	CG17723-PB	Q9VZR4_DROME	2e-09
Lr_AT1CF_29G04	0.00363	0.585853	0.0630785	1.58902	0.23183	CO047864	LRC00513_2	RPL13A protein (Fragment)	Q9BSQ6	6e-63	Hypothetical protein	Q5D932_SCHJA	6e-68	Eisenia andrei cDNA clone EAI10407 similar to ribosomal protein L13a	BP524440	1e-140
Lr_Cu2CF_05E08	0.00355	0.873785	0.0328015	1.21769	0.0545365	DR008389	LRC08578_1
Lr_AT1CF_03E01	0.00354	0.669189	0.0655375	1.76372	0.235913	CO046981	LRC00938_2	Ribosomal protein S20	Q5M8S9	3e-56	40S ribosomal protein S20	Q90YQ3_ICTPU	5e-55	Eisenia andrei cDNA clone EAI10627 similar to ribosomal protein S20	BP524471	4e-17
Lr_PAHCF_09A09	0.00353	0.787419	0.0525085	2.06619	0.355792	CF798804	LRC02758_1	SEC23-interacting protein (p125)	Q9Y6Y8	9e-19	ENSANGP00000014783 (Fragment)	Q7QBZ7_ANOGA	6e-23
Lr_Cd2CF_01E04	0.00351	0.6469	0.0889401	1.89854	0.225818	CF611297	LRC02348_1
Lr_Cd2CF_69D04	0.0035	0.703652	0.065949	1.51658	0.135817	DR077878	LRC11070_1
Lr_Cd2CF_10B12	0.00348	1.50492	0.145799	0.318743	0.1026	CF610452	LRC01794_1
Lr_CHECF_78G10	0.00345	1.26388	0.0662755	0.724256	0.0427586	DR076754	LRC10264_1
Lr_Cu2CF_31C11	0.0034	1.22596	0.0742509	0.464736	0.0660418	DR009253	LRC09214_1
Lr_LC1ED_44C02	0.0034	1.29884	0.0813125	0.655377	0.0557901	CF839189	LRC04070_1	Hypothetical protein FLJ46594	Q6ZR68	3e-11	Hypothetical protein FLJ46594	Q6ZR68_HUMAN	1e-09
Lr_JV2CF_12A01	0.00339	0.657203	0.0610436	2.1242	0.440384	CO869315	LRC00056_4							Earthworm (L.terrestris) extracellular globin chain c gene	LUMHBC	1e-117
Lr_PAHCF_58H06	0.00339	0.762409	0.0454585	1.53823	0.17777	CO048069	LRC05141_1				Hypothetical protein ECU01_0820	Q8SWL3_ENCCU	3e-25
Lr_Cd2CF_62G05	0.00339	0.861683	0.0312725	1.21325	0.0574469	DR077380	LRC10674_1				SCBP3 protein	Q8T378_LUMTE	1e-09
Lr_Cd2CF_65E04	0.00337	0.560337	0.0770232	2.04818	0.421471	DR077575	LRC07276_1				Extracellular globin II (Erythrocruorin)	GLB2_LUMTE	5e-77	Eisenia andrei cDNA clone EAI10497 similar to Glovin II	BP524621	1e-148
Lr_CHECF_61C09	0.00337	1.6238	0.185003	0.735919	0.0366832	DR076580	LRC09669_1
Lr_JV2CF_47C03	0.00336	0.856986	0.0504764	1.55898	0.139331	CV462682	LRC08394_1
Lr_JV2CF_19H08	0.0033	0.795854	0.0393228	1.47688	0.040226	CV072315	LRC07342_1
Lr_JV2CF_23B12	0.0033	0.717962	0.039466	1.15214	0.0216497	CV072571	LRC07513_1
Lr_Cu2CF_12F02	0.00329	3.66411	1.37407	0.32502	0.0867762	DR008970	LRC09014_1
Lr_LC1ED_09A02	0.00329	1.46535	0.155231	0.515228	0.0767169	CF416304	LRC01068_1
Lr_AT1CF_22C01	0.00329	0.739933	0.056164	1.22488	0.0418112	CO047735	LRC04919_1
Lr_PAHCF_16C02	0.00328	0.832305	0.0396674	1.22854	0.0528382	CF799207	LRC03019_1
Lr_CHECF_78G06	0.00327	1.44102	0.174155	0.325554	0.0886378	DR076736	LRC09732_1
Lr_Cu2CF_11D10	0.00327	1.90433	0.455099	0.301477	0.0508977	DR008951	LRC08995_1
Lr_JV2CF_35A12	0.00325	1.60365	0.180972	0.118763	0.0896804	CV462250	LRC08087_1
Lr_AT1CF_10E04	0.00325	1.23232	0.0701575	0.605823	0.0527054	CO047311	LRC04631_1
Lr_Cu2CF_11B02	0.00325	1.86772	0.680332	0.0341463	0.0722643	DR008930	LRC08981_1
Lr_CHECF_16B01	0.0032	1.45789	0.107658	0.876044	0.0266986	CO378282	LRC06276_1	Ring finger and CHY zinc finger domain containing 1	Q86X26	9e-11	ENSANGP00000012255 (Fragment)	Q7PVJ5_ANOGA	7e-11
Lr_CHECF_25F09	0.00316	1.26953	0.0912666	0.585076	0.0598614	CO378277	LRC06273_1	Cytochrome c oxidase subunit III	Q4VFD0	1e-79	Cytochrome c oxidase subunit 3 (EC 1.9.3.1)	COX3_LUMTE	1e-78	Lumbricus terrestris mitochondrion	NC_001673	3e-37
Lr_Cd2CF_51C05	0.00306	1.14997	0.0572327	0.0621984	0.0725233	CF611331	LRC02368_1	Hypothetical protein FLJ12543	Q9H9U6	4e-13	MFLJ00127 protein (Fragment)	Q6KAS2_MOUSE	1e-12
Lr_CHECF_78H07	0.00302	3.11576	1.16106	0.107677	0.189949	DR076738	LRC09919_1
Lr_CHECF_13F06	0.00301	0.744906	0.0622003	1.55819	0.151705	CO377901	LRC00639_2	60S acidic ribosomal protein P0 (L10E)	P05388	1e-105	ENSANGP00000011832	Q7PQG7_ANOGA	1e-111	Mesenchytraeus solifugus clone C156 ribosomal protein 60S-like mRNA	AY613895	1e-28
Lr_Cd2CF_23D03	0.00297	1.22947	0.0586176	0.836886	0.0227618	CF611252	LRC02314_1
Lr_Cu2CF_15C12	0.00296	1.33944	0.120818	0.16751	0.102357	DR008779	LRC08867_1
Lr_PAHCF_67H01	0.00296	1.54101	0.141025	0.76383	0.0344508	CO048406	LRC04935_1	Elastase 2A	Q6ISU5	4e-35	Factor XI	Q95ME7_RABIT	4e-34
Lr_Cu2CF_40G01	0.00293	1.27987	0.0635602	0.535481	0.0821561	DR009601	LRC09490_1
Lr_Cu2CF_19E02	0.00293	1.17805	0.0633376	0.496293	0.075041	DR008240	LRC08468_1	Translocation associated membrane protein 2	Q15035	6e-11	Translocating chain-associated membrane protein	Q8AXQ0_CHICK	2e-10
Lr_JV2CF_08F03	0.00292	0.703038	0.0603204	1.76872	0.243647	CO869826	LRC06700_1	CTRL protein (Fragment)	Q8IUW0	3e-10	Serine proteinase precursor	O18458_HETGL	7e-18	Eisenia andrei cDNA clone EAI10343 similar to Serine proteinase	BP524760	7e-51
Lr_Cd2CF_05D11	0.00289	3.58712	1.5627	0.0912489	0.119973	CF611431	LRC02425_1	Vacuolar ATP synthase subunit d (EC 3.6.3.14)	P61421	1e-68	Vacuolar ATP synthase subunit d 1 (EC 3.6.3.14)	V0D1_DROME	2e-69
Lr_PAHCF_10F07	0.00288	0.501082	0.0824198	1.82356	0.309388	CF798900	LRC00831_3				Hemoglobin chain d2 precursor	O61234_LUMTE	1e-67	Lumbricus terrestris hemoglobin chain d2 gene	LTU55074	1e-180
Lr_Cd2CF_69H12	0.00282	0.741914	0.0470654	1.2232	0.0499499	DR077933	LRC11110_1	LATS, large tumor suppressor, homolog 2 (Drosophila)	Q5VZE1	5e-77	LATS	Q5VZE1_HUMAN	9e-76
Lr_PAHCF_25A04	0.00282	0.673344	0.0884698	1.79916	0.192013	CF799643	LRC00006_2	Elastase 2A	Q6ISU5	9e-28	ARSP1	Q8I6N3_EISFO	1e-102	Eisenia fetida lumbrokinase-5 precursor	AY438624	6e-51
Lr_adE_09G04	0.00277	4.00254	1.07428	0.158365	0.242713	CA036396	LRC00770_1
Lr_PAHCF_66F03	0.00276	1.53115	0.162525	0.621459	0.0705373	CO048166	LRC00836_7							Eisenia andrei cDNA clone EAI11041	BP525286	7e-35
Lr_JV2CF_53D02	0.00275	0.692223	0.0938408	2.41466	0.456035	DR077171	LRC10517_1				Hypothetical protein	Q5DGG9_SCHJA	1e-12	Pheretima tschiliensis antimicrobial-like peptide PP-1 (Pp-1) gene	AY167144	4e-11
Lr_AT1CF_11E12	0.00273	1.50565	0.119643	0.710849	0.0683487	CO047955	LRC05072_1				Hypothetical protein	Q560Y0_CRYNE	6e-09
Lr_Cd2CF_62G03	0.00268	0.838298	0.0340733	1.26188	0.0730667	DR077360	LRC05558_1	SSR gamma	Q549M4	5e-69	Translocon-associated protein gamma (Fragment)	Q6J0S7_BRABE	1e-74
Lr_PAHCF_74A08	0.00266	0.672559	0.0608474	2.05328	0.392678	CO048096	LRC00186_2	Hypothetical protein DKFZp451C073 (Hypothetical protein DKFZp451I202)	Q659A5	2e-08	Hypothetical protein	Q5DDC3_SCHJA	2e-17	Helobdella triserialis cyclin B3 mRNA	HTU55259	4e-09
Lr_AT1CF_25F01	0.00266	0.778621	0.042851	1.15246	0.0280031	CO058374	LRC05589_1	Polymerase (DNA directed)	Q5W0U1	9e-35	Hypothetical protein DKFZp459F1214	Q5R4W3_PONPY	4e-33
Lr_JV2CF_38G04	0.00262	0.800086	0.0371983	1.14269	0.0301618	CV461944	LRC07670_1
Lr_Cu2CF_17D10	0.0026	0.687931	0.0596649	1.99679	0.362399	DR008882	LRC00367_4							Eisenia andrei cDNA clone EAI10581	BP525082	7e-13
Lr_Cu2CF_24F01	0.00254	0.856411	0.0370443	1.22451	0.0464943	DR008708	LRC08811_1
Lr_Cd2CF_66A05	0.00254	0.800406	0.0419127	1.25571	0.0472372	DR077664	LRC10901_1
Lr_JV2CF_38H09	0.00253	0.635371	0.0661725	1.36403	0.0728569	CV462198	LRC08066_1
Lr_Cu2CF_09A08	0.00253	2.27341	0.331923	0.292914	0.124213	DR008471	LRC08636_1
Lr_Cu2CF_40H12	0.00252	0.80527	0.041491	1.1747	0.0439663	DR009639	LRC09519_1
Lr_Cu2CF_22H10	0.00251	1.62684	0.153693	0.256777	0.107937	DR008669	LRC06420_1
Lr_CHECF_04E01	0.00251	1.37112	0.0801621	0.849501	0.0221054	CO378107	LRC06147_1
Lr_CHECF_66A01	0.00249	0.750111	0.0472965	1.50292	0.154722	DR077047	LRC00405_3	Ribosomal protein L12	Q5VVV2	7e-69	Ribosomal protein L12	Q6B8A7_9ACAR	2e-69	Eisenia andrei cDNA clone EAI10413 similar to Ribosomal protein L12	BP524737	0
Lr_Cu2CF_30C01	0.00239	1.30277	0.0775386	0.771079	0.0440331	DR009204	LRC09179_1
Lr_PAHCF_58D05	0.00237	0.735407	0.0501193	1.74506	0.250814	CO048030	LRC00528_2	Creatine kinase M-type (EC 2.7.3.2)	P06732	1e-103	Lombricine kinase (EC 2.7.3.5)	KLOM_EISFO	0	Eisenia fetida mRNA for lombricine kinase	AB008013	0
Lr_Cu2CF_03E04	0.00233	0.808501	0.032834	1.29415	0.0753755	DR008329	LRC08540_1
Lr_LC1ED_16G02	0.00232	1.52914	0.128834	0.756556	0.0503676	CF416805	LRC00935_1	Reticulon 1, isoform C (RTN1 protein)	Q9BQ59	2e-37	CG33113-PC	Q9VMW2_DROME	2e-42
Lr_JV2CF_55E10	0.00232	0.689583	0.0632225	1.50493	0.145221	DR696938	LRC00307_1	RPL10 protein (Fragment)	Q6FGN8	1e-101	QM protein	Q6H3X5_PINFU	1e-105	HDAL02G03.F Leech Haementeria depressa cDNA library 5` similar to 60S ribossomal protein L10	CN807268	3e-49
Lr_JV2CF_06B05	0.00229	0.751763	0.0439707	1.28011	0.0424805	CO869735	LRC06988_1	Hypothetical protein	Q71AZ7	4e-17	Hypothetical protein DKFZp469D1821	Q5RF72_PONPY	1e-23
Lr_PAHCF_55G03	0.00221	0.759244	0.0797192	2.02377	0.260381	CN468505	LRC00096_4
Lr_Cd2CF_61E11	0.0022	1.53474	0.14115	0.401072	0.089237	DR077339	LRC10643_1
Lr_Cd2CF_63E08	0.00213	0.780713	0.0482461	1.23534	0.0490234	DR077468	LRC01888_1	L-xylulose reductase (EC 1.1.1.10)	Q7Z4W1	1e-72	L-xylulose reductase (EC 1.1.1.10)	DCXR_MOUSE	2e-77
Lr_Cd2CF_13F01	0.00213	2.29229	0.347944	0.0496025	0.159274	CF610675	LRC01944_1
Lr_PAHCF_50B10	0.00213	0.697358	0.06822	2.74257	0.712045	CO058616	LRC00308_1	Actin, gamma 1	Q5U032	1e-143	Actin 1	ACT1_LUMTE	1e-146	L.terrestris mRNA for actin (1596 bp)	LTACT1596	0
Lr_Cu2CF_02F11	0.00209	0.75569	0.0451415	1.24656	0.0682038	DR008316	LRC08529_1
Lr_Cd2CF_13B11	0.00209	1.71619	0.198218	0.0747849	0.0711655	CF610649	LRC01928_1
Lr_PAHCF_17D12	0.00207	1.53391	0.121632	0.507162	0.0922516	CF799292	LRC03075_1				Glutamic acid-rich protein cNBL1700	Q8MTN7_TRISP	7e-06
Lr_JV2CF_11A10	0.00204	0.822342	0.0523346	1.2989	0.050156	CO869294	LRC06703_1	KIAA1783 protein (Fragment)	Q96JP2	1e-19	KIAA1783 protein (Fragment)	Q96JP2_HUMAN	2e-18
Lr_JV2CF_04C07	0.00202	0.779544	0.0707426	2.07693	0.314061	CO869636	LRC00096_1
Lr_AT1CF_26C03	0.00201	0.661254	0.0642758	1.60197	0.184819	CO058399	LRC05605_1	Hypothetical protein DKFZp451C073 (Hypothetical protein DKFZp451I202)	Q659A5	4e-07	Hypothetical protein	Q5DC16_SCHJA	3e-25	HDAH05D01.F Leech Haementeria depressa cDNA library 5` similar to troponin I	CN807332	1e-21
Lr_JV2CF_40G06	0.002	0.816465	0.047457	1.78044	0.218361	CV462688	LRC07867_1
Lr_JV2CF_47F12	0.00197	0.740113	0.043309	1.88438	0.303305	CV462203	LRC08070_1							Eisenia andrei cDNA clone EAI10145	BP524921	2e-09
Lr_PAHCF_74H12	0.00197	2.7498	0.711903	0.423239	0.103793	CO048123	LRC04802_1	ATP synthase F0 subunit 6	Q6R0Z3	4e-31	ATP synthase a chain (EC 3.6.3.14)	ATP6_LUMTE	2e-91	Lumbricus terrestris mitochondrion	LTU24570	2e-34
Lr_Cd2CF_14D02	0.00193	1.53484	0.111605	0.355643	0.108835	CF610720	LRC01967_1
Lr_PAHCF_14A11	0.00192	2.63218	0.574597	0.753609	0.0240364	CF799085	LRC02938_1
Lr_Cd2CF_03G07	0.00187	0.614643	0.114059	3.22903	0.829774	CF610324	LRC01712_1
Lr_JV2CF_01B05	0.00185	0.783866	0.0325623	1.29773	0.0570617	CO869514	LRC06837_1
Lr_Cd2CF_69A07	0.00184	0.716887	0.0632973	1.61742	0.17157	DR077886	LRC00961_1	60S ribosomal protein L18	Q07020	2e-81	Hypothetical protein	Q52MA0_XENLA	9e-82	HDAH05F09.F Leech Haementeria depressa cDNA library 5` similar to 60S ribossomal protein L18	CN807241	2e-07
Lr_JV2CF_09D06	0.00182	0.660439	0.0544677	1.37435	0.0724945	CO869903	LRC07105_1
Lr_Cd2CF_63F08	0.00182	0.758661	0.0450526	1.90976	0.305813	DR077466	LRC10749_1
Lr_JV2CF_06D04	0.00178	0.824868	0.0369421	1.17834	0.0404284	CO869715	LRC06981_1
Lr_Cd2CF_14B09	0.00176	1.83169	0.244901	0.361229	0.111753	CF610707	LRC01961_1
Lr_CHECF_46A10	0.00163	2.33728	0.46134	0.0794679	0.126404	DR075840	LRC09666_1
Lr_Cu2CF_26B09	0.00163	1.44652	0.117365	0.692054	0.0515976	DR009140	LRC09134_1
Lr_AT1CF_18D01	0.00161	1.2931	0.0719022	0.8802	0.0214335	CO047385	LRC02107_1				Destabilase I	Q25091_HIRME	5e-32
Lr_JV2CF_09F04	0.0016	0.652061	0.0615713	1.277	0.0643962	CO869894	LRC07098_1
Lr_PAHCF_66C12	0.00159	2.00387	0.385055	0.43806	0.0819155	CO048210	LRC05237_1							Eisenia andrei cDNA clone EAI10377	BP524992	3e-43
Lr_JV2CF_09F09	0.00159	0.821122	0.0454193	1.43288	0.0831316	CO869921	LRC07119_1
Lr_AT1CF_22A05	0.00158	0.84219	0.0343925	1.25048	0.0655413	CO047749	LRC00569_3							Lumbricus castaneus 16S ribosomal RNA gene	AY885579	1e-95
Lr_LC1CF_07C01	0.00158	1.63923	0.194022	0.418355	0.0970082	CO046770	LRC04276_1
Lr_JV2CF_14A06	0.00157	0.744467	0.0421422	2.42995	0.490431	CO869460	LRC00430_3
Lr_CHECF_60H11	0.00156	0.614916	0.0758142	1.74108	0.221193	DR076168	LRC06540_1							Eisenia andrei cDNA clone EAI10190	BP524928	8e-28
Lr_JV2CF_03E06	0.00155	1.26477	0.0851126	0.672422	0.0532277	CO869602	LRC06896_1
Lr_Cd2CF_66A08	0.00154	0.880987	0.0297954	1.24054	0.0565329	DR077694	LRC10924_1
Lr_PAHCF_59D05	0.00153	0.565938	0.0829312	1.54801	0.121439	CO048046	LRC05115_1	Hypothetical protein FLJ23164	Q9H5Q7	3e-32	Hypothetical protein FLJ23164	Q9H5Q7_HUMAN	5e-31
Lr_JV2CF_45A07	0.0015	0.669912	0.043676	1.69472	0.256724	CV462630	LRC08355_1	Enteropeptidase precursor (EC 3.4.21.9)	P98073	1e-13	Fibrinolytic enzyme component A (Fragment)	Q8MX72_EISFO	3e-41	Lumbricus bimastus fibrinolytic enzyme mRNA	AF109648	9e-33
Lr_CHECF_06G03	0.00147	0.766703	0.0431207	1.1022	0.0150131	CO408539	LRC06431_1
Lr_Cu2CF_08F04	0.00142	1.61651	0.159076	0.33705	0.101294	DR008408	LRC05551_1
Lr_PAHCF_72C10	0.00137	0.399338	0.0891259	1.84194	0.229642	CO048307	LRC05297_1	OTTHUMP00000030289	Q5JY73	4e-30	Hypothetical protein DKFZp459C1423	Q5R7G4_PONPY	7e-29
Lr_Cd2CF_63G10	0.00137	0.769244	0.0475812	2.19378	0.400887	DR077485	LRC07546_1							Eisenia andrei cDNA clone EAI10398	BP525002	7e-13
Lr_JV2CF_14G04	0.00132	0.736514	0.0420807	1.0984	0.0173721	CO869448	LRC06792_1
Lr_PAHCF_04E11	0.00127	0.737175	0.0531161	1.53018	0.14357	CF798617	LRC02626_1	Dual-specificity phosphatase TS-DSP1 (Dual specificity phosphatase 19)	Q547H4	2e-18	Hypothetical protein	Q5HZ89_XENLA	9e-19
Lr_AT1CF_14D05	0.00127	0.830507	0.0330796	1.4115	0.114261	CO047679	LRC01588_1	Triosephosphate isomerase (EC 5.3.1.1)	Q6FHP9	3e-33	Triose phosphate isomerase (Fragment)	Q76BH6_PROAN	3e-34	HDAH05E08.F Leech Haementeria depressa cDNA library 5` similar to triose-phosphate isomerase	CN807523	1e-06
Lr_PAHCF_54E11	0.00125	0.661371	0.0824284	2.96704	0.724646	CO058775	LRC05868_1
Lr_AT1CF_29D02	0.00125	0.652615	0.0539589	1.65491	0.226777	CO046858	LRC04330_1
Lr_JV2CF_51H12	0.00124	1.81517	0.21957	0.0852926	0.126358	CV462528	LRC08291_1
Lr_Cd2CF_12A07	0.00122	1.19167	0.0520574	0.740018	0.0392306	CF610580	LRC01882_1	28 kDa heat- and acid-stable phosphoprotein (PDGF-associated protein)	Q13442	2e-15	28 kDa heat- and acid-stable phosphoprotein (PDGF-associated protein)	HP28_HUMAN	3e-14	Eisenia andrei cDNA clone EAI10335	BP525421	6e-93
Lr_CHECF_64G06	0.00121	1.51867	0.179782	0.197468	0.0954709	DR076986	LRC06016_1
Lr_PAHCF_56E02	0.00121	0.60485	0.0648293	1.48361	0.145912	CN468536	LRC04114_1				Survival motor neuron protein	SMN_BOVIN	4e-06
Lr_Cd2CF_02E07	0.0012	0.754945	0.0487983	1.69411	0.160406	CF610246	LRC01667_1
Lr_AT1CF_23A07	0.00119	0.806562	0.0490417	1.31606	0.0509749	CO058229	LRC05482_1
Lr_CHECF_24F08	0.00119	1.18659	0.0836301	0.328424	0.0712992	CO377824	LRC05089_1	Eukaryotic translation elongation factor 1 epsilon-1 (Multisynthetase complex auxiliary component p18)	O43324	2e-32	LOC495305 protein	Q5U5C0_XENLA	8e-32
Lr_Cu2CF_05C07	0.00116	1.85688	0.239058	0.60671	0.0716505	DR008386	LRC08576_1
Lr_JV2CF_20B07	0.00116	0.814627	0.0303873	1.16511	0.0463254	CV072375	LRC07379_1	Novel protein similar to esterases (Fragment)	Q5VUY0	2e-11	Lipase (EC 3.1.1.-)	Q7UPT9_RHOBA	8e-14
Lr_PAHCF_05D01	0.00114	0.760116	0.0424172	1.40931	0.0480841	CF798654	LRC02655_1	CKAP5 protein	Q8IYN5	1e-23	CH-TOG protein (Colonic and hepatic tumor over-expressed protein)	CHTOG_HUMAN	2e-22
Lr_JV2CF_27H06	0.00111	1.50757	0.159713	0.517995	0.0660661	CV072671	LRC07589_1
Lr_Cd2CF_03G09	0.00111	0.677594	0.0637967	1.89065	0.285382	CF610326	LRC01713_2							Eisenia andrei cDNA clone EAI10842	BP525188	9e-22
Lr_LC1CF_01H04	0.00111	1.57293	0.185406	0.396004	0.0865411	CO046606	LRC04181_1
Lr_Cd2CF_13B06	0.00109	1.57558	0.148101	0.185764	0.101062	CF610647	LRC01926_1
Lr_JV2CF_07H09	0.00108	0.73084	0.0524337	1.64783	0.187805	CO869793	LRC06222_1
Lr_Cd2CF_69F12	0.00107	0.677986	0.0813974	2.28072	0.399759	DR077937	LRC10697_1							Eisenia andrei cDNA clone EAI10031 similar to Glovin IV	BP524663	6e-53
Lr_AT1CF_16B04	0.00107	0.734118	0.0419685	1.19934	0.0363913	CO047554	LRC04804_1
Lr_AT1CF_16H04	0.00106	1.39722	0.0956504	0.162057	0.0845536	CO047562	LRC04809_1
Lr_AT1CF_17G05	0.00104	1.32196	0.079805	0.765739	0.0369153	CO047608	LRC04838_1							Eisenia andrei cDNA clone EAI11090	BP525302	1e-07
Lr_AT1CF_12B05	0.00102	1.89208	0.255341	0.657643	0.0672155	CO047967	LRC05077_1
Lr_LC1ED_01D06	0.00101	1.9938	0.354607	0.469316	0.0833821	CF415904	LRC00800_1
Lr_PAHCF_21B04	0.000985	1.53592	0.152908	0.39747	0.0923548	CF799507	LRC03223_1				Similar to Dictyostelium discoideum (Slime mold). Spore coat protein SP87 (PL3 protein)	Q75J88_DICDI	2e-07
Lr_JV2CF_01E05	0.000984	0.847416	0.0305194	1.35108	0.0924593	CO869510	LRC06834_1				Lumbrokinase	Q6DKQ3_EISFO	6e-10	Lumbricus bimastus lumbrokinase mRNA	AY178854	5e-30
Lr_LC1ED_14F11	0.000972	1.50534	0.126896	0.682736	0.0609792	CF416648	LRC01274_1
Lr_AT1CF_27F01	0.000968	3.00756	0.564069	0.0873116	0.125589	CO058445	LRC05637_1
Lr_JV2CF_01F07	0.000963	1.19692	0.0465244	0.843158	0.0226934	CO869534	LRC06854_1
Lr_CHECF_69A05	0.000959	0.685224	0.0566674	2.10473	0.361226	DR076366	LRC00021_1	Myosin heavy chain, cardiac muscle beta isoform (MyHC-beta)	P12883	1e-120	Paramyosin	MYSP_MYTGA	0
Lr_Cd2CF_08C12	0.000947	0.759697	0.0438546	2.2008	0.392339	CF610360	LRC00044_2				Hemoglobin chain d1 precursor	O61233_LUMTE	3e-70	Lumbricus terrestris hemoglobin chain d1 gene	LTU55073	1e-154
Lr_PAHCF_56C03	0.000925	0.60353	0.0840617	1.95247	0.174045	CN468528	LRC04108_1	GIY-YIG domain containing 2, isoform 1	Q9BQ83	2e-50	ENSANGP00000021811 (Fragment)	Q7QKC1_ANOGA	8e-53
Lr_LC1ED_07H03	0.000917	0.765671	0.0430047	1.21564	0.043296	CF416254	LRC01037_1
Lr_PAHCF_56E11	0.000916	0.541965	0.090295	1.90482	0.236484	CN468541	LRC04117_1
Lr_Cu2CF_24G04	0.000891	1.27052	0.13021	0.205044	0.058167	DR008722	LRC08823_1
Lr_Cd2CF_01C03	0.000888	0.710864	0.0511777	1.22599	0.0464035	CF610155	LRC01604_1	Hypothetical protein DKFZp564M1672 (Leucine zipper domain protein)	Q9GZN7	6e-09	ENSANGP00000011323 (Fragment)	Q7PPB1_ANOGA	5e-11
Lr_adE_02B09	0.000877	0.556703	0.0766613	1.63386	0.178978	CA036105	LRC00598_1
Lr_Cu2CF_13F09	0.000856	1.70275	0.367504	0.339505	0.062668	DR009035	LRC09063_1
Lr_Cu2CF_32F12	0.000856	0.817693	0.0267632	1.13395	0.0291834	DR009283	LRC09239_1
Lr_PAHCF_23G05	0.000855	0.708559	0.0658909	3.04084	0.722407	CF799578	LRC00831_1				Hemoglobin chain d2 precursor	O61234_LUMTE	1e-75	Lumbricus terrestris hemoglobin chain d2 gene	LTU55074	0
Lr_PAHCF_11E02	0.000823	0.755154	0.0443993	1.28849	0.0634334	CF798947	LRC02847_1
Lr_JV2CF_08H12	0.000812	0.652575	0.07583	2.329	0.402824	CO869881	LRC07088_1	Testis serine protease 2 precursor	Q7Z5A4	4e-07	Serine proteinase precursor	O18458_HETGL	3e-25	Eisenia andrei cDNA clone EAI10001 similar to serine proteinase	BP524480	1e-16
Lr_JV2CF_43B03	0.000805	0.792547	0.0411258	1.55242	0.153964	CV462422	LRC08227_1
Lr_Cu2CF_14A03	0.000804	1.52089	0.185063	0.310886	0.0809164	DR008541	LRC08683_1
Lr_Cu2CF_13D11	0.000803	3.80107	1.80922	0.0760553	0.113402	DR008524	LRC08672_1
Lr_AT1CF_34A05	0.000779	1.37377	0.0755452	0.681289	0.066552	DR697144	LRC11341_1
Lr_AT1CF_26D07	0.000777	2.40714	0.321565	0.146194	0.124418	CO058410	LRC05615_1
Lr_Cd2CF_01B06	0.000761	0.711754	0.0358371	1.32517	0.0751057	CF610147	LRC01596_1
Lr_PAHCF_51A01	0.000759	1.38385	0.0816339	0.835744	0.0386152	CO058638	LRC05770_1	Myosin light polypeptide 4 (Myosin light chain 1, embryonic muscle/atrial isoform)	P12829	4e-24	Myosin essential light chain	Q8IT81_EISFO	2e-70	Eisenia fetida myosin essential light chain mRNA	AF537290	2e-19
Lr_Cd2CF_14F07	0.000753	1.40591	0.0930583	0.764421	0.0382749	CF610741	LRC01979_1	CDEP (FERM, RhoGEF, and pleckstrin domain protein 1, isoform 1)	Q9Y4F1	2e-07	LOC414714 protein (Fragment)	Q6NTP4_XENLA	7e-07
Lr_AT1CF_29D08	0.000746	1.46761	0.119672	0.808241	0.0275942	CO047897	LRC05030_1
Lr_JV2CF_10F12	0.000745	0.499397	0.0794847	2.47533	0.604283	CO869255	LRC00014_3				Extracellular globin II (Erythrocruorin)	GLB2_LUMTE	5e-77	Eisenia andrei cDNA clone EAI10497 similar to Glovin II	BP524621	1e-152
Lr_JV2CF_09C08	0.000738	0.515909	0.137978	2.62829	0.276684	CO869924	LRC00263_2	AK1 protein (Adenylate kinase 1)	Q6FGX9	2e-14	Adenylate kinase	Q86BY2_SCHJA	1e-15
Lr_JV2CF_13A02	0.000736	1.81452	0.178851	0.454258	0.10173	CO869383	LRC06757_1
Lr_JV2CF_27B10	0.000707	0.822159	0.0352593	1.17109	0.0403534	CV072703	LRC07612_1	ARPG836	Q6UWP2	3e-21	Zgc:92630	Q6DH64_BRARE	4e-22
Lr_CHECF_32D11	0.000706	0.708265	0.059959	1.80192	0.202581	CO408774	LRC06606_1	MSTP030 (Ribosomal protein L5)	Q9H3F4	3e-85	Ribosomal protein L5 (Fragment)	Q6EE83_LATCH	4e-87	Eisenia andrei cDNA clone EAI10132 similar to ribosomal protein L5	BP524434	2e-07
Lr_PAHCF_29C08	0.000703	1.75422	0.193931	0.757299	0.0376591	CF799907	LRC03488_1
Lr_Cd2CF_68B02	0.000702	0.811879	0.0370312	1.16723	0.0373244	DR077810	LRC00851_1
Lr_Cd2CF_10F04	0.000688	1.4704	0.117573	0.810959	0.0305258	CF610482	LRC01815_1
Lr_PAHCF_16C06	0.000682	2.49204	0.519826	0.691282	0.0237005	CF799211	LRC03023_1
Lr_Cu2CF_22C09	0.000682	0.826127	0.0333722	1.16594	0.0377836	DR008655	LRC08772_1
Lr_Cd2CF_02C02	0.000676	0.752325	0.0539786	1.30959	0.0567521	CF610222	LRC01651_1	Chitinase 3-like 2	Q5VUV7	7e-11	ENSANGP00000021620 (Fragment)	Q7QIJ1_ANOGA	1e-10
Lr_PAHCF_66G08	0.000668	2.64633	0.50854	0.730238	0.0488943	CO048188	LRC05219_1				Hypothetical protein CBG05433	Q61U81_CAEBR	1e-19
Lr_JV2CF_11D02	0.000666	0.747384	0.0444121	1.39636	0.066967	CO869261	LRC06678_1
Lr_JV2CF_18E07	0.000661	0.782822	0.0386217	1.25127	0.0457249	CV072245	LRC07288_1
Lr_JV2CF_16H06	0.00066	0.741914	0.045421	1.98504	0.316235	CO870061	LRC07203_1	COL3A1 protein	Q8N6U4	1e-29	Fibrillar collagen (Fragment)	Q9NDD6_RIFPA	2e-38
Lr_JV2CF_12C02	0.000653	0.805805	0.0372897	1.30808	0.0826341	CO869327	LRC06723_1
Lr_JV2CF_36G07	0.000625	0.660546	0.0648019	2.61603	0.591784	CV462279	LRC03985_1				Hemoglobin C chain precursor	O97435_LUMRU	2e-07	Earthworm (L.terrestris) extracellular globin chain c gene	LUMHBC	1e-111
Lr_AT1CF_29F10	0.000618	0.739823	0.0437839	1.53575	0.156206	CO047892	LRC00692_2	Oxoglutarate (Alpha-ketoglutarate)	Q9UDX0	8e-63	MGC68800 protein	Q6GP46_XENLA	2e-61	Eisenia andrei cDNA clone EAI11213 similar to ribosomal protein S30	BP524479	6e-46
Lr_CHECF_61C04	0.000614	0.691888	0.0596378	1.66034	0.176988	DR076176	LRC00867_1	Regulatory myosin light chain long version	Q71U02	3e-40	Myosin regulatory light chain	MLR_LUMTE	9e-59
Lr_JV2CF_06G09	0.000612	0.630914	0.0855954	1.86135	0.199812	CO869751	LRC07002_1
Lr_Cu2CF_19D10	0.000611	0.729821	0.045809	1.3058	0.0440375	DR008259	LRC08483_1
Lr_CHECF_24H11	0.000604	1.96354	0.283973	0.706035	0.0447507	CO377997	LRC02618_1
Lr_adE_03A10	0.000599	0.667529	0.0688141	2.11787	0.329023	CA036185	LRC00654_1				Putative adenosine deaminase (EC 3.5.4.4)	Q9NC65_LUTLO	2e-06
Lr_CHECF_25G10	0.000588	3.91118	0.844111	0.176503	0.142388	CO378287	LRC06279_1
Lr_PAHCF_63G08	0.000573	1.39959	0.10892	0.738363	0.0353395	CO058604	LRC05750_1
Lr_AT1CF_02A08	0.000567	0.832705	0.0329797	1.26439	0.0198732	CO046950	LRC04398_1
Lr_Cd2CF_64D01	0.000567	0.631988	0.0598085	2.15465	0.414294	DR077500	LRC10776_1				Extracellular globin IV (Erythrocruorin)	GLB4_LUMTE	2e-13	Eisenia andrei cDNA clone EAI10461	BP525023	1e-48
Lr_AT1CF_09A08	0.000557	1.41202	0.109352	0.441052	0.0780583	CO047098	LRC04494_1				ENSANGP00000010398 (Fragment)	Q7PND5_ANOGA	1e-11
Lr_AT1CF_08C06	0.000554	1.83146	0.277393	0.430237	0.0733909	CO047044	LRC04460_1							Eisenia andrei cDNA clone EAI11039	BP525284	2e-07
Lr_AT1CF_26C11	0.000552	3.63073	0.843448	0.40348	0.108406	CO058406	LRC05611_1
Lr_Cd2CF_07A02	0.00055	0.693961	0.0506303	1.23249	0.0554151	CF611521	LRC02481_1
Lr_LC1CF_04H11	0.000549	1.33096	0.104715	0.371241	0.0617869	CO046695	LRC04234_1
Lr_JV2CF_15E08	0.000544	0.765435	0.0485913	1.44025	0.0982639	CO870017	LRC07175_1
Lr_LC1ED_27A08	0.000535	1.48604	0.129203	0.475551	0.0754279	CF426668	LRC01496_1							HDAH10E03.F Leech Haementeria depressa cDNA library 5` similar to Conserved hypothetical protein	CN807759	9e-06
Lr_JV2CF_17G09	0.000527	0.815909	0.0329067	1.17003	0.0317848	CO870149	LRC07253_1
Lr_PAHCF_66C08	0.000509	0.769479	0.0442957	1.2659	0.0586327	CO048196	LRC05226_1
Lr_LC1CF_05D05	0.000509	1.41205	0.133518	0.406922	0.0603278	CO046705	LRC04240_1
Lr_JV2CF_55C09	0.000502	0.840595	0.0325793	1.26892	0.0652106	DR696906	LRC11206_1
Lr_PAHCF_16E12	0.000491	1.41964	0.106864	0.694636	0.0456369	CF799234	LRC03034_1	Gamma filamin variant (Fragment)	Q59H94	2e-37	RE60544p	Q6NN54_DROME	2e-40
Lr_LC1ED_15A10	0.000488	1.85609	0.270562	0.0600454	0.103862	CF416677	LRC01085_1
Lr_CHECF_32C02	0.000482	1.80302	0.271617	0.354159	0.0778694	CO408727	LRC06570_1							Eisenia andrei cDNA clone EAI11074	BP525297	1e-07
Lr_PAHCF_29D02	0.000479	0.737315	0.0657911	1.64095	0.135073	CF799911	LRC00059_2							Eisenia andrei cDNA clone EAI11369	BP525404	2e-16
Lr_AT1CF_36G11	0.000456	1.88982	0.259368	0.487603	0.0880538	DR697183	LRC11372_1
Lr_PAHCF_04C03	0.000448	0.779173	0.0495181	1.34114	0.0527912	CF798605	LRC02615_1
Lr_JV2CF_44G09	0.000432	0.602618	0.0699966	2.02659	0.332702	CV462117	LRC08013_1
Lr_Cd2CF_05H06	0.00043	2.59622	0.356296	0.232586	0.109902	CF611452	LRC02437_1
Lr_AT1CF_14D03	0.000425	1.45472	0.107806	0.405566	0.0869092	CO047688	LRC03745_1
Lr_JV2CF_12H07	0.000423	0.772628	0.0668456	1.46082	0.0508902	CO869349	LRC06736_1
Lr_Cd2CF_68A06	0.000421	0.8013	0.0347995	1.17504	0.0357783	DR077824	LRC11030_1
Lr_Cd2CF_07G03	0.000419	0.730794	0.0445749	1.64799	0.158706	CF611537	LRC02491_1
Lr_CHECF_48A01	0.000411	2.17898	0.324556	0.320025	0.0393958	DR075870	LRC00810_1							L.terrestris mRNA for actin (1596 bp)	LTACT1596	3e-60
Lr_Cu2CF_35E01	0.000408	1.43189	0.124019	0.257416	0.0844216	DR009364	LRC09303_1
Lr_JV2CF_38E08	0.0004	0.685398	0.0451777	1.16593	0.0404334	CV462187	LRC08057_1
Lr_PAHCF_27A09	0.000387	0.804716	0.0581341	2.00315	0.253897	CF799774	LRC00340_2	Elastase 2B, preproprotein	Q6ISP9	1e-32	Serine proteinase precursor	O18458_HETGL	4e-42
Lr_CHECF_28A08	0.000383	1.83849	0.237715	0.510096	0.0769071	CO408637	LRC06502_1
Lr_Cd2CF_01F07	0.000382	0.658279	0.0508133	1.46895	0.0594707	CF610182	LRC01622_1
Lr_PAHCF_23C04	0.000381	1.32425	0.069281	0.506389	0.0744682	CF799564	LRC03258_1
Lr_PAHCF_59H10	0.00038	0.587522	0.0935076	2.23446	0.284043	CO058461	LRC02816_1	CTRL protein (Fragment)	Q8IUW0	4e-26	Serine proteinase precursor	O18458_HETGL	1e-74	Eisenia andrei cDNA clone EAI10001 similar to serine proteinase	BP524480	0
Lr_adE_02G08	0.000378	1.29529	0.0840295	0.0385292	0.0562757	CA036160	LRC00637_1	Mitochondrial aldehyde dehydrogenase 2 variant (Fragment)	Q53FB6	2e-60	Retinal dehydrogenase 1 (EC 1.2.1.36)	AL1A1_CHICK	3e-60	Eisenia andrei cDNA clone EAI10971 similar to Aldehyde Dehydrogenase	BP524496	4e-69
Lr_Cu2CF_42D11	0.000375	0.837146	0.0299264	1.20556	0.0364437	DR009699	LRC06734_1	Splicing factor 3B subunit 5 (SF3b5)	Q9BWJ5	1e-41	Probable splicing factor 3B subunit 5 (SF3b5)	SF3B5_DROME	5e-41
Lr_AT1CF_15B07	0.000373	1.43032	0.113206	0.718894	0.0474274	CO047827	LRC04986_1
Lr_Cu2CF_22B12	0.00037	2.29502	0.325795	0.829874	0.0283469	DR008670	LRC08781_1
Lr_Cd2CF_67C02	0.00037	0.682469	0.0904602	2.4532	0.380356	DR077717	LRC05827_1
Lr_LC1ED_31E09	0.000363	0.730156	0.0456647	1.18799	0.0270667	CF809779	LRC03616_1	Thymidine kinase	Q8IZR3	4e-33	Mus musculus 0 day neonate eyeball cDNA	Q8BN51_MOUSE	2e-33
Lr_CHECF_44C05	0.00036	1.73298	0.156305	0.0926104	0.0821155	DR075794	LRC09633_1
Lr_CHECF_78G07	0.00036	0.783618	0.0529535	2.01872	0.262273	DR076740	LRC00599_1				Hypothetical protein	Q5DGG9_SCHJA	8e-32	Pheretima tschiliensis antimicrobial-like peptide PP-1 (Pp-1) mRNA	AY167143	9e-08
Lr_LC1ED_18C07	0.000358	1.60763	0.164651	0.568948	0.0662587	CF416917	LRC01440_1	Cathepsin C	Q8WY99	4e-07	Cathepsin C	Q86GG0_PENJP	8e-14
Lr_CHECF_57G08	0.000354	0.843629	0.0303303	1.15901	0.025599	DR076237	LRC09941_1	Hypothetical protein DKFZp434A128	Q9UFE4	1e-32	Mus musculus adult male testis cDNA	Q9D5Y1_MOUSE	2e-46
Lr_AT1CF_18H03	0.000354	1.51349	0.13411	0.656614	0.0492518	CO047403	LRC04698_1
Lr_CHECF_23H01	0.00035	1.14086	0.0263225	0.709479	0.0470882	CO378025	LRC06087_1	FEN1 protein (Flap structure-specific endonuclease 1)	Q6FHX6	1e-15	Hypothetical protein	Q5ZLN4_CHICK	1e-15
Lr_Cd2CF_14E10	0.000341	1.39591	0.0963976	0.280682	0.0758185	CF610735	LRC01977_1
Lr_LC1ED_16G03	0.000328	1.26754	0.0755848	0.735256	0.0328941	CF416806	LRC01285_1
Lr_JV2CF_20B02	0.000324	0.764117	0.0488594	1.65644	0.170452	CV072339	LRC07358_1	Phosphoglycerate kinase (EC 2.7.2.3)	Q5J7W1	7e-58	Phosphoglycerate kinase (Fragment)	Q76BH7_PROAN	7e-57
Lr_JV2CF_04D12	0.000316	0.782979	0.0354844	1.09886	0.0212005	CO869669	LRC06947_1
Lr_JV2CF_10C01	0.000305	0.76263	0.0461867	1.59462	0.0937606	CO869951	LRC07141_1
Lr_LC1ED_17F11	0.000304	0.828562	0.0376474	1.28361	0.042608	CF416876	LRC01419_1	Ubiquitin thiolesterase protein OTUB1 (EC 3.4.-.-)	Q96FW1	1e-63	OTU domain	Q6DGP0_BRARE	2e-63
Lr_Cd2CF_01G10	0.000303	0.626664	0.0878244	2.80105	0.585681	CF610195	LRC00483_3							Eisenia andrei cDNA clone EAI10031 similar to Glovin IV	BP524663	6e-53
Lr_JV2CF_50D07	0.000301	1.43071	0.167872	0.509214	0.0500009	CV462673	LRC08387_1
Lr_Cd2CF_01B11	0.0003	0.65867	0.0577377	1.39514	0.0655161	CF610151	LRC01600_1	THOC3 protein	Q6NZ53	9e-84	Zgc:100815	Q6AXK9_BRARE	8e-87
Lr_AT1CF_23H08	0.000291	2.70648	0.485657	0.0885322	0.101336	CO058288	LRC05527_1	POLR2F protein	Q6IAY3	1e-17	Putative DNA-directed RNA polymerase Iia	Q8LI69_ORYSA	5e-19
Lr_CHECF_29F02	0.000286	1.95723	0.300685	0.556627	0.0588755	CO408646	LRC06148_1
Lr_CHECF_75G04	0.000281	1.87947	0.255607	0.124378	0.0937691	DR076664	LRC09652_1
Lr_LC1ED_14B06	0.00028	1.34776	0.0900377	0.72052	0.0428331	CF416603	LRC00937_1	Hypothetical protein DKFZp313I1240	Q7Z3T6	2e-25	Hypothetical protein stx5al	Q6PBS1_BRARE	4e-27
Lr_Cd2CF_64E02	0.000276	0.726336	0.0597803	1.97767	0.243228	DR077501	LRC00700_1	Ribosomal protein L3	Q5I0G0	0	Ribosomal protein L3	Q8WQI9_SPOFR	0	Eisenia andrei cDNA clone EAI10408 similar to Ribosomal protein L3	BP524736	8e-51
Lr_JV2CF_27G10	0.000274	0.778423	0.0405548	1.28169	0.0667557	CV072709	LRC07618_1
Lr_JV2CF_48G02	0.000271	0.882049	0.0201486	1.35748	0.0430122	CV462330	LRC08161_1	HNRPK protein (Heterogeneous nuclear ribonucleoprotein K)	Q6IBN1	5e-19	Hnrpk-prov protein	Q7ZXK8_XENLA	1e-17
Lr_Cu2CF_36A07	0.000265	1.4251	0.111096	0.359813	0.0827783	DR009397	LRC09331_1	MGC14151 protein (Phosphonoformate immuno-associated protein 2)	Q9BRA0	7e-17	MGC81227 protein	Q6NU60_XENLA	1e-15
Lr_Cu2CF_12E05	0.00026	3.52854	1.97887	0.0364841	0.132186	DR008971	LRC09015_1
Lr_JV2CF_62A04	0.000257	1.29875	0.0661955	0.762943	0.0346117	DR697129	LRC05460_2
Lr_AT1CF_10H02	0.000253	1.60996	0.19315	0.563656	0.0603864	CO047281	LRC04612_1
Lr_Cd2CF_03G05	0.000249	0.590593	0.084916	1.93474	0.212288	CF610323	LRC01711_1
Lr_CHECF_72H09	0.000247	0.594189	0.0597788	2.8835	0.689853	DR076477	LRC05857_2				Extracellular globin IV (Erythrocruorin)	GLB4_LUMTE	6e-67	Eisenia andrei cDNA clone EAI10603 similar to Globin IV	BP524384	1e-135
Lr_Cd2CF_62A04	0.000234	0.540117	0.0993164	2.30288	0.279095	DR077372	LRC00331_1	Tropomyosin 3	Q5VU71	1e-57	Tropomyosin 2 (TMII)	TPM2_BIOGL	2e-85	HDAH05G05.F Leech Haementeria depressa cDNA library 5` similar to tropomyosin	CN807382	6e-09
Lr_AT1CF_28F11	0.000232	0.818602	0.0401117	1.42639	0.0809917	CO046837	LRC02209_1	NADP-dependent leukotriene B4 12-hydroxydehydrogenase (EC 1.3.1.74)	Q14914	5e-82	LOC495998 protein	Q5PQ31_XENLA	7e-75
Lr_AT1CF_23D03	0.000229	0.649596	0.0685564	1.89177	0.230083	CO058251	LRC04837_1	Vacuolar ATP synthase subunit B, brain isoform (EC 3.6.3.14)	P21281	3e-42	Vacuolar-type H+ transporting ATPase B1 subunit (EC 3.6.1.34)	Q9PUK7_ANGAN	2e-40
Lr_CHECF_63C05	0.000228	0.695859	0.0719294	2.37608	0.382563	DR076923	LRC07400_1							Eisenia andrei cDNA clone EAI10581	BP525082	4e-14
Lr_PAHCF_66G11	0.000228	0.852082	0.0349184	1.23222	0.0432527	CO048216	LRC05241_1
Lr_PAHCF_15H01	0.000227	0.748486	0.0594341	2.16991	0.325318	CF799181	LRC00364_1	Agrin	Q5SVA2	1e-20	Hepatopancreas kazal-type proteinase inhibitor	Q6WVJ6_PENMO	2e-34	Eisenia andrei cDNA clone EAI11279 similar to proteinase inhibitor	BP524430	6e-32
Lr_Cu2CF_41C12	0.000223	1.48279	0.15284	0.287649	0.0800647	DR009662	LRC05039_1
Lr_PAHCF_29G11	0.000216	0.304443	0.125048	5.28549	1.58849	CF799930	LRC03504_1
Lr_Cu2CF_13A06	0.000214	2.95073	0.596573	0.19044	0.126468	DR009017	LRC09050_1
Lr_AT1CF_02B06	0.000209	0.766572	0.0484909	1.97445	0.251967	CO047275	LRC04608_1
Lr_AT1CF_23G05	0.000208	0.849281	0.0323639	1.23492	0.0451259	CO058276	LRC05516_1	PPIG protein (Fragment)	Q6P432	6e-66	Ppig protein (Fragment)	Q6IQF7_BRARE	1e-68	Hirudo medicinalis cyclophilin-A mRNA (hcyp)	HMU36797	2e-06
Lr_JV2CF_34E07	0.000198	1.31778	0.0741932	0.811076	0.0242391	CV462176	LRC08050_1
Lr_PAHCF_63C10	0.000192	0.845645	0.0360712	1.28995	0.0483879	CO058585	LRC05736_1	Unnamed secretory protein	Q7Z5K9	6e-07	Chemoattractive glycoprotein ES20	O44335_LUMTE	1e-22	Lumbricus terrestris chemoattractive glycoprotein ES20 (ES20) mRNA	AF019234	6e-07
Lr_JV2CF_13B12	0.000189	0.70842	0.0544123	1.41661	0.0932919	CO869419	LRC06777_1
Lr_Cd2CF_08H10	0.000187	5.58601	2.91296	0.0182118	0.0600367	CF610397	LRC01759_1
Lr_JV2CF_61G11	0.000184	1.17815	0.0563061	0.615417	0.0464192	DR697051	LRC11290_1	Meprin A, alpha (PABA peptide hydrolase)	Q9H1R1	1e-16	Zinc metalloproteinase nas-13 precursor (EC 3.4.24.21)	NAS13_CAEEL	6e-18
Lr_PAHCF_62B11	0.000174	0.787359	0.0348106	1.21699	0.0460005	CO058520	LRC05690_1
Lr_JV2CF_18E01	0.00017	0.859874	0.0334222	1.21177	0.0356758	CO870177	LRC07272_1
Lr_CHECF_06F10	0.000168	0.810705	0.0336235	1.31968	0.0753683	CO408536	LRC06428_1
Lr_JV2CF_22D09	0.000166	5.12185	2.13207	0.0939748	0.100824	CV072497	LRC07466_1
Lr_JV2CF_08F02	0.000161	0.678722	0.0646634	1.53919	0.110115	CO869819	LRC07053_1
Lr_Cu2CF_20A10	0.000159	2.32403	0.278123	0.0828238	0.101516	DR008584	LRC08715_1
Lr_AT1CF_18B04	0.000158	0.864741	0.0311771	1.59624	0.132795	CO047399	LRC00330_1				Antimicrobial peptide lumbricin1	O96447_LUMRU	1e-21	Pheretima tschiliensis antimicrobial-like peptide PP-1 (Pp-1) mRNA	AY167143	3e-33
Lr_CHECF_44H02	0.000153	2.99155	0.542114	0.0628385	0.0906353	DR075780	LRC09624_1
Lr_CHECF_03G11	0.000152	1.57494	0.130956	0.834538	0.0158608	CO378155	LRC06185_1
Lr_Cu2CF_30H08	0.000148	1.35109	0.136457	0.0912266	0.0691014	DR009232	LRC08674_1				Cell surface protein	Q816D8_BACCR	8e-08
Lr_Cu2CF_12E02	0.000138	1.46026	0.212517	0.0765413	0.0660324	DR008972	LRC05604_1
Lr_Cu2CF_09C10	0.000133	3.57203	1.50203	0.0603804	0.101475	DR008487	LRC08646_1
Lr_Cd2CF_08D05	0.000132	1.37486	0.0948216	0.531499	0.0666495	CF610364	LRC01738_1	Cullin-associated NEDD8-dissociated protein 1 (Cullin-associated and neddylation-dissociated protein 1)	Q86VP6	2e-29	Hypothetical protein DKFZp434M1414 (Fragment)	Q9UF85_HUMAN	8e-28
Lr_JV2CF_46D11	0.000131	0.837402	0.0357927	1.28573	0.0506677	CV462493	LRC08268_1
Lr_AT1CF_26D01	0.000131	1.54741	0.49604	0.106303	0.0347412	CO058407	LRC05612_1
Lr_JV2CF_19C12	0.00013	0.742811	0.0476482	2.38844	0.424184	CV072332	LRC07352_1
Lr_Cd2CF_21H04	0.00013	1.45253	0.115126	0.676983	0.0427278	CF611151	LRC02249_1
Lr_Cu2CF_25G09	0.000122	1.31752	0.0801608	0.674685	0.0500084	DR009105	LRC09116_1
Lr_Cu2CF_13D03	0.000121	1.75903	0.36705	0.310481	0.0510166	DR009011	LRC06056_1				NOP56	Q6DRE5_BRARE	7e-07
Lr_Cd2CF_04E08	0.00012	1.5714	0.311394	0.0339303	0.0710337	CF611404	LRC02409_1
Lr_Cu2CF_15G06	0.000118	1.19968	0.0399378	0.545634	0.0631329	DR008736	LRC08833_1
Lr_JV2CF_09D12	0.000117	0.70557	0.0313461	1.47297	0.0695163	CO869930	LRC04126_1
Lr_Cd2CF_60C09	0.000113	0.797033	0.0455408	1.98733	0.231879	DR077256	LRC10577_1	CALM1 protein (LP7057 protein)	Q96HY3	6e-15	Troponin C	Q9GN70_PERVT	2e-33	Mesenchytraeus solifugus clone C162 troponin-like mRNA	AY613901	3e-27
Lr_PAHCF_18G12	0.000112	1.66474	0.227095	0.529034	0.0448838	CF799400	LRC03152_1	Protein p25-beta	P59282	5e-31	Protein p25-beta	P25B_HUMAN	6e-29
Lr_PAHCF_09D10	0.000109	0.711436	0.0463658	1.21273	0.0288403	CF798827	LRC02771_1
Lr_CHECF_86G11	0.000108	2.4276	0.49528	0.259594	0.0891953	DR696863	LRC06021_1
Lr_AT1CF_24B11	0.000107	0.863744	0.0351146	1.34841	0.0668189	CO058303	LRC05536_1
Lr_JV2CF_12F11	0.000104	1.54147	0.121496	0.526568	0.0727993	CO869366	LRC06748_1
Lr_Cu2CF_15B10	0.000104	3.81778	4.23582	0.0934063	0.00758275	DR008778	LRC02784_1	Ferritin (Fragment)	Q7Z2W1	1e-18	Hypothetical protein MGC75752	Q6P4N0_XENTR	2e-21
Lr_CHECF_43D06	0.000101	3.54513	1.60681	0.0251228	0.0415695	DR075764	LRC09615_1	Proteasome subunit beta type. PSMB7 protein (Proteasome beta 7 subunit proprotein variant)	Q6IBT1	4e-33	Proteasome subunit Z	Q7ZT63_CHICK	7e-34
Lr_Cd2CF_13G04	0.000101	1.43996	0.0971805	0.251129	0.074479	CF610686	LRC01951_1
Lr_PAHCF_75C04	9.75e-05	0.634394	0.0735327	3.43269	0.893931	CO048127	LRC00481_7	Very low density lipoprotein receptor	Q5VVF6	2e-06	L3 extracellular hemoglobin linker chain (Fragments)	Q9TXF2_LUMTE	1e-92	Eisenia andrei cDNA clone EAI10552 similar to hemoglobin linker chain L3	BP524389	5e-67
Lr_JV2CF_19C08	9.7e-05	0.694583	0.0320701	1.2703	0.0370006	CV072296	LRC07326_1
Lr_JV2CF_03B02	9.35e-05	0.652443	0.0705681	2.22718	0.333961	CO869576	LRC00056_5				Hemoglobin C chain precursor	O97435_LUMRU	7e-70	Lumbricus terrestris hemoglobin chain C mRNA	LUMHBBC	0
Lr_adE_01D01	9.28e-05	1.53581	0.193487	0.0799378	0.0666466	CA036040	LRC00561_1	PTPsigma-(Brain)	Q9UM81	5e-52	RyPTPR2Ab protein (Fragment)	Q9IBA2_9CHON	3e-51
Lr_Cd2CF_68A04	9.27e-05	0.798808	0.0276696	1.19305	0.0436459	DR077806	LRC11015_1
Lr_AT1CF_18A11	8.56e-05	0.826789	0.0376055	1.36986	0.0699706	CO047431	LRC04722_1	SNRPF protein (Fragment)	Q6P4I0	1e-43	SNRPF protein (Fragment)	Q6P4I0_HUMAN	2e-36
Lr_JV2CF_10H04	8.39e-05	0.63205	0.0541641	2.07219	0.325266	CO869957	LRC00560_4				Hemoglobin linker chain L1	Q9GV76_LUMTE	2e-85	Lumbricus terrestris hemoglobin linker chain L1 mRNA	LUMBTA	0
Lr_AT1CF_09B06	8.27e-05	1.74931	0.241604	0.143965	0.0757055	CO047100	LRC02628_2				Destabilase I	Q25091_HIRME	2e-31
Lr_JV2CF_12D09	8.1e-05	0.759614	0.0509083	1.79211	0.188276	CO869350	LRC06737_1
Lr_AT1CF_23B04	7.8e-05	1.42181	0.137605	0.251794	0.0707296	CO058237	LRC05487_1
Lr_JV2CF_46B05	7.51e-05	0.720277	0.0485989	1.55772	0.136139	CV462108	LRC08007_1
Lr_PAHCF_52A09	7.42e-05	1.23949	0.0633416	0.439206	0.0644234	CO058676	LRC05797_1
Lr_LC1ED_15D10	7.21e-05	0.770545	0.038148	2.15222	0.314317	CF416707	LRC01309_1
Lr_AT1CF_22D03	7.2e-05	0.718982	0.0460187	1.71717	0.183173	CO047746	LRC04926_1	Tyrosyl-tRNA synthetase variant (Fragment)	Q53EN1	9e-34	Tyrosyl-tRNA synthetase	Q6TGS6_BRARE	3e-37
Lr_AT1CF_19E07	7.19e-05	0.902081	0.0320157	1.41713	0.0641781	CO047704	LRC04896_1
Lr_Cu2CF_33F06	6.73e-05	1.41145	0.164181	0.109805	0.0632092	DR009302	LRC09253_1
Lr_Cd2CF_63B08	6.48e-05	0.661577	0.0608292	2.05367	0.276182	DR077446	LRC10731_1
Lr_AT1CF_09E12	6.33e-05	1.78481	0.274689	0.396527	0.0640209	CO047292	LRC04621_1	Secretagogin	O76038	2e-13	ENSANGP00000013966 (Fragment)	Q7Q003_ANOGA	2e-18
Lr_LC1ED_36D11	6.31e-05	1.43136	0.0964847	0.692836	0.0416624	CF810064	LRC03766_1
Lr_JV2CF_02B04	6.27e-05	0.749785	0.0599864	2.57731	0.430164	CO869539	LRC00517_2	Fructose-bisphosphate aldolase	Q6FI10	4e-81	Clone ZZZ462 mRNA sequence	Q86DX2_SCHJA	6e-82	Nereis vexillosa fructose-bisphosphate aldolase mRNA	DQ087491	9e-06
Lr_LC1ED_41H01	6.11e-05	2.40939	0.731554	0.326738	0.0312195	CF838997	LRC03974_1	Vesicle-associated membrane protein-associated protein A (VAMP-associated protein A)	Q9P0L0	7e-47	Vesicle-associated membrane protein/synaptobrevin binding protein (VAP-33)	VP33_APLCA	1e-46
Lr_PAHCF_56F09	5.88e-05	0.20189	0.140749	5.18681	1.20455	CO058836	LRC03416_1
Lr_PAHCF_25A01	5.88e-05	0.584513	0.0559791	1.48089	0.110695	CF799640	LRC03314_1
Lr_Cu2CF_32H12	5.86e-05	1.58226	0.202238	0.240347	0.0696216	DR009297	LRC09250_1
Lr_PAHCF_68H01	5.83e-05	0.60858	0.0687596	2.72474	0.495369	CO048464	LRC00263_3	AK1 protein (Adenylate kinase 1)	Q6FGX9	1e-65	Adenylate kinase isoenzyme 1 (EC 2.7.4.3)	KAD1_RABIT	5e-65	HDAH12F03.F Leech Haementeria depressa cDNA library 5` similar to adenylate kinase	CN807562	5e-11
Lr_Cu2CF_16B11	5.7e-05	1.86038	0.244301	0.492927	0.0675676	DR008833	LRC06580_1
Lr_JV2CF_14H07	5.62e-05	0.709118	0.0609555	2.0676	0.258402	CO869479	LRC05973_1	Ribosomal protein S18	Q5SUJ3	4e-55	40S ribosomal protein S18	RS18_AEQIR	3e-55	HDAH10B01.F Leech Haementeria depressa cDNA library 5` similar to ribossomal protein S18	CN807247	9e-40
Lr_CHECF_62C11	5.59e-05	1.38958	0.142022	0.166689	0.0653776	DR076917	LRC06139_2
Lr_Cd2CF_64G09	5.56e-05	0.778347	0.0412279	1.29229	0.0574847	DR077533	LRC10805_1
Lr_LC1ED_39H04	5.52e-05	1.41941	0.100524	0.655135	0.048425	CF810340	LRC03909_1
Lr_JV2CF_12H09	5.51e-05	0.710708	0.0754297	2.85226	0.507083	CO869370	LRC03797_1	OTTHUMP00000030726 (Fragment)	Q5JW45	1e-14	Hypothetical protein	Q5C296_SCHJA	2e-18
Lr_AT1CF_18A09	5.44e-05	0.672623	0.0499658	1.23547	0.0353586	CO047411	LRC04705_1
Lr_CHECF_67F08	4.99e-05	0.492077	0.0630827	1.85475	0.265646	DR076310	LRC09989_1				Hemoglobin linker chain L1	Q9GV76_LUMTE	6e-31	Eisenia andrei cDNA clone EAI10843 similar to Hemoglobin linker chain L2	BP524670	2e-40
Lr_Cu2CF_14H02	4.9e-05	1.68566	0.226346	0.131826	0.0660848	DR008543	LRC06045_1
Lr_Cu2CF_10A09	4.88e-05	1.50477	0.145412	0.128043	0.0675188	DR008896	LRC05551_3
Lr_LC1ED_16C01	4.8e-05	2.09338	0.241256	0.682704	0.0505695	CF416765	LRC01124_1
Lr_Cu2CF_34D07	4.73e-05	1.16883	0.0428962	0.691028	0.0304841	DR009360	LRC09300_1
Lr_Cd2CF_66C05	4.71e-05	0.795165	0.0378802	1.20991	0.0326462	DR077660	LRC10899_1	Collagen type XI alpha 2	Q5SUI8	1e-06	Hypothetical Membrane Spanning Protein	Q813L3_BACCR	3e-06
Lr_Cu2CF_24C06	4.68e-05	1.62152	0.171709	0.252663	0.0749949	DR009052	LRC06490_1
Lr_LC1ED_08C01	4.64e-05	1.71571	0.178007	0.63644	0.0481311	CF416270	LRC01050_1
Lr_LC1ED_43B06	4.62e-05	0.822148	0.0254544	1.53913	0.125816	CF839105	LRC01294_1				Hypothetical protein C09D4.2	O01734_CAEEL	2e-17
Lr_PAHCF_11D05	4.61e-05	0.69156	0.0726641	2.99544	0.559634	CF798941	LRC00033_3				Extracellular globin IV (Erythrocruorin)	GLB4_LUMTE	2e-69	Eisenia andrei cDNA clone EAI10603 similar to Globin IV	BP524384	1e-146
Lr_PAHCF_07B02	4.59e-05	0.728902	0.046257	1.42431	0.063751	CF798722	LRC02703_1				COMM domain containing protein 9 (Fragment)	COMD9_MOUSE	6e-06
Lr_LC1ED_28C11	4.56e-05	1.39352	0.0991837	0.658555	0.0419537	CF426773	LRC01014_1
Lr_JV2CF_23H12	4.54e-05	0.796315	0.0325317	1.37232	0.0879583	CV072574	LRC07516_1
Lr_Cd2CF_12A06	4.14e-05	1.15626	0.0416493	0.768458	0.0308393	CF610579	LRC01881_1
Lr_PAHCF_17E12	4.12e-05	1.32919	0.076706	0.710232	0.0366317	CF799302	LRC03081_1
Lr_PAHCF_66F04	4e-05	0.656621	0.0702873	2.33262	0.337297	CO048168	LRC00116_2	Myosin light polypeptide 4 (Myosin light chain 1, embryonic muscle/atrial isoform)	P12829	1e-21	Myosin essential light chain	Q8IT81_EISFO	7e-66	Eisenia fetida myosin essential light chain mRNA	AF537290	3e-15
Lr_PAHCF_16H01	3.82e-05	1.9837	0.454015	0.0325216	0.0665733	CF799249	LRC02697_1
Lr_JV2CF_22C10	3.81e-05	0.703757	0.0532956	1.34634	0.0407988	CV072486	LRC07457_1
Lr_Cd2CF_16F12	3.76e-05	0.710676	0.0502927	2.2049	0.325731	CF610861	LRC00389_1				SCBP3 protein (Fragment)	Q7YWL4_LUMTE	1e-12	Lumbricus terrestris mRNA for SCBP3 protein	LTE440223	7e-37
Lr_Cd2CF_08H02	3.71e-05	0.796763	0.0285496	1.61792	0.153164	CF610390	LRC01754_1				Mus musculus 10 days neonate cortex cDNA	Q8BRM6_MOUSE	9e-09
Lr_AT1CF_39H05	3.67e-05	2.06545	0.368839	0.279937	0.070454	DR697244	LRC04235_1
Lr_Cu2CF_32E06	3.63e-05	1.68562	0.186449	0.568372	0.0527639	DR009263	LRC06608_1
Lr_Cu2CF_27A10	3.51e-05	0.651147	0.0631765	1.93817	0.212703	DR009157	LRC06165_1	Elastase 3B, pancreatic	Q5VU30	4e-18	Lumbrokinase-4	Q6T375_EISFO	1e-56	Eisenia andrei cDNA clone EAI10136 similar to fibrinolytic enzyme	BP524414	4e-48
Lr_CHECF_32B02	3.49e-05	0.862581	0.0288318	1.79875	0.178839	CO408729	LRC06571_1
Lr_AT1CF_38A11	3.21e-05	0.802412	0.0318604	1.27663	0.060848	DR697211	LRC11393_1	RAB11 family interacting protein 4 (Class II)	Q52LI1	3e-13	Hypothetical protein	Q66H66_RAT	5e-12
Lr_CHECF_15G08	3.19e-05	1.70462	0.20673	0.257428	0.0694303	CO378197	LRC06215_1
Lr_Cu2CF_08G06	3.19e-05	1.96323	0.349475	0.347367	0.0580277	DR008430	LRC08607_1
Lr_Cu2CF_40G08	3.18e-05	0.594786	0.0582174	1.68035	0.16735	DR009612	LRC09498_1	TPSB2 protein	Q6NZY1	1e-09	Lumbrokinase-4	Q6T375_EISFO	2e-24	Eisenia andrei cDNA clone EAI10136 similar to fibrinolytic enzyme	BP524414	2e-33
Lr_AT1CF_20A04	3.13e-05	0.825585	0.0256078	1.19048	0.0343498	CO047712	LRC04900_1
Lr_JV2CF_62G12	3.02e-05	1.8639	0.268279	0.347636	0.0681278	DR696957	LRC11235_1	CEL protein	Q86SR3	3e-19	Ces5 protein (Fragment)	Q8VC02_MOUSE	5e-21
Lr_PAHCF_71H03	2.95e-05	1.85554	0.202928	0.704976	0.0360364	CO048236	LRC05252_1
Lr_AT1CF_24E10	2.88e-05	0.825595	0.0350129	1.31891	0.0463795	CO058325	LRC05556_1
Lr_Cu2CF_16C07	2.82e-05	2.53958	0.552401	0.379327	0.0629535	DR008821	LRC01094_3	Cytoplasmic activation/proliferation-associated protein 2	Q6IMN6	8e-08	Novel protein similar to vertebrate gliacolin (C1Q)	Q7T129_BRARE	2e-08
Lr_JV2CF_08C11	2.74e-05	0.61123	0.0425984	1.8216	0.237978	CO869860	LRC00481_3							Eisenia andrei cDNA clone EAI10398	BP525002	6e-10
Lr_LC1ED_28D11	2.73e-05	1.45897	0.0999894	0.644113	0.0400034	CF426782	LRC01553_1
Lr_LC1ED_15B03	2.53e-05	0.675838	0.0559527	1.42074	0.0482287	CF416682	LRC01296_1
Lr_Cu2CF_32C10	2.45e-05	1.95224	0.262744	0.234112	0.0758889	DR009296	LRC05551_4
Lr_CHECF_03B10	2.44e-05	1.29757	0.0572979	0.740319	0.0445511	CO378072	LRC06122_1
Lr_adE_01A08	2.16e-05	1.59457	0.234157	0.0240098	0.0235379	CA036013	LRC00548_1	Leucine rich repeat containing 1	Q5TGN3	2e-14	Mus musculus adult male testis cDNA	Q9D2F4_MOUSE	7e-18
Lr_JV2CF_59G08	2.08e-05	1.53222	0.118123	0.204784	0.0630934	DR697095	LRC11310_1
Lr_CHECF_12D03	1.99e-05	0.662205	0.0616165	1.73533	0.147556	CO378129	LRC00115_4	Ubiquitin and ribosomal protein S27a,	Q5RKT7	2e-62	Zgc:66168 protein (Fragment)	Q7ZU62_BRARE	6e-62	Eisenia andrei cDNA clone EAI10839 similar to ribosomal protein S27a	BP524477	1e-78
Lr_AT1CF_28E01	1.92e-05	0.841663	0.0301349	1.20315	0.0366423	CO046813	LRC04303_1	Cytochrome b-245 light chain (p22 phagocyte B-cytochrome)	P13498	6e-23	NADPH oxidase flavocytochrome b small subunit p22phox	Q60FB8_ONCMY	4e-24
Lr_Cd2CF_08H07	1.88e-05	0.576315	0.06956	1.69822	0.120974	CF610395	LRC01757_1
Lr_CHECF_10B11	1.83e-05	1.36741	0.169723	0.0898187	0.049337	CO378006	LRC06021_2
Lr_Cu2CF_43A01	1.82e-05	1.59701	0.185166	0.330442	0.0630579	DR009709	LRC09349_1
Lr_JV2CF_17C12	1.76e-05	0.836935	0.0420101	1.33147	0.0405918	CO870170	LRC07267_1
Lr_AT1CF_10C11	1.74e-05	0.505417	0.0878446	2.02812	0.119602	CO047330	LRC04643_1
Lr_CHECF_59F04	1.74e-05	2.42509	0.305091	0.12586	0.0633142	DR076876	LRC10339_1				Clone ZZZ463 mRNA sequence	Q86DX1_SCHJA	1e-15
Lr_Cu2CF_19H12	1.62e-05	1.35191	0.0556132	0.0307044	0.0200295	DR008281	LRC08499_1
Lr_PAHCF_08C11	1.62e-05	0.806125	0.0393121	1.40412	0.0579341	CF798764	LRC02730_1	CUB and Sushi multiple domains 2	Q5VT59	8e-10	MKIAA1884 protein (Fragment)	Q571B7_MOUSE	5e-09
Lr_Cd2CF_03G11	1.6e-05	0.70785	0.0579825	2.63557	0.433833	CF610327	LRC01714_1	Pur-beta (Hypothetical protein PURB)	Q96QR8	7e-13	Putative purine-rich binding protein-alpha	Q5XUA3_9HEMI	2e-06
Lr_AT1CF_38F10	1.54e-05	0.540057	0.0569638	2.07317	0.303286	DR697212	LRC00578_1	40S ribosomal protein S12	Q76M58	6e-55	40S ribosomal protein	Q86PL3_PERAI	2e-58	Eisenia andrei cDNA clone EAI11245 similar to Ribosomal protein S12	BP524753	1e-100
Lr_PAHCF_64C09	1.51e-05	0.642781	0.0476474	2.23514	0.350582	CO048364	LRC02661_3				Destabilase I	Q25091_HIRME	1e-40	Eisenia andrei cDNA clone EAI11271 similar to destabilase I	BP524379	3e-34
Lr_LC1ED_05C07	1.44e-05	0.730294	0.0408047	1.41764	0.0739791	CF416135	LRC00964_1
Lr_PAHCF_05F08	1.42e-05	0.424377	0.0605818	1.87062	0.255232	CF798673	LRC02669_1
Lr_CHECF_59A03	1.39e-05	0.58395	0.0645147	3.33781	0.789581	DR076872	LRC10336_1	Survival motor neuron domain containing 1	Q5T3K6	1e-33	Survival motor neuron domain containing 1	Q6DEY1_XENTR	2e-33
Lr_Cd2CF_03F12	1.39e-05	0.584109	0.0806975	2.74943	0.436825	CF610321	LRC01710_1
Lr_CHECF_44A05	1.38e-05	3.38442	0.777857	0.0411824	0.0520118	DR075787	LRC09629_1
Lr_JV2CF_12D07	1.34e-05	0.82112	0.0408028	1.50631	0.0877276	CO869356	LRC06740_1
Lr_PAHCF_05B03	1.3e-05	0.806569	0.0469779	1.45275	0.0622495	CF798642	LRC02647_1
Lr_JV2CF_16G06	1.29e-05	0.539284	0.0563593	1.89835	0.22477	CO870063	LRC00044_5				Hemoglobin chain d1 precursor	O61233_LUMTE	3e-60	Lumbricus terrestris hemoglobin chain d1 gene	LTU55073	0
Lr_JV2CF_11B03	1.11e-05	0.657908	0.0686918	2.70939	0.416538	CO869264	LRC03003_1	CTRL protein (Fragment)	Q8IUW0	2e-10	Serine proteinase precursor	O18458_HETGL	6e-36	Eisenia andrei cDNA clone EAI10001 similar to serine proteinase	BP524480	8e-15
Lr_AT1CF_04B06	1.1e-05	1.2009	0.0632644	0.567062	0.0432631	CO046892	LRC04352_1							Eisenia andrei cDNA clone EAI10487	BP525039	2e-07
Lr_JV2CF_14G09	1.1e-05	0.781186	0.0292079	1.34935	0.0598041	CO869472	LRC06811_1
Lr_PAHCF_67F07	1.07e-05	0.611777	0.0683021	2.3656	0.336969	CO048434	LRC02171_1
Lr_Cu2CF_09D01	1.06e-05	1.43829	0.137136	0.325725	0.0565648	DR008444	LRC08547_1
Lr_PAHCF_67F08	1.04e-05	0.706435	0.0376476	1.29609	0.0527818	CO048437	LRC05388_1
Lr_Cd2CF_08A06	1.02e-05	0.608318	0.0772008	2.53219	0.346687	CF610342	LRC00096_2
Lr_Cd2CF_62C06	9.89e-06	0.759523	0.0407209	1.65606	0.144876	DR077373	LRC06397_1
Lr_Cu2CF_26G12	9.76e-06	0.832667	0.0327648	1.27483	0.0389707	DR009151	LRC09142_1	COMM domain containing protein 10	Q9Y6G5	2e-44	COMM domain containing protein 10 (PTD002)	COMDA_HUMAN	1e-40
Lr_CHECF_33C04	9.47e-06	2.3765	0.420423	0.240811	0.0726598	CO408785	LRC06115_1
Lr_Cu2CF_22G12	9.35e-06	2.04931	0.253429	0.458142	0.0697905	DR008664	LRC08778_1
Lr_JV2CF_62B04	9.22e-06	0.822303	0.0297261	1.30752	0.0608124	DR697124	LRC11326_1
Lr_PAHCF_20C09	8.93e-06	2.07241	0.311807	0.349738	0.066887	CF799478	LRC03205_1				RE44714p	Q8SXH6_DROME	6e-16
Lr_AT1CF_11D01	8.71e-06	0.846937	0.0240305	1.39144	0.055065	CO047356	LRC04664_1
Lr_Cd2CF_02F07	8.56e-06	0.679687	0.054702	1.94343	0.212907	CF610255	LRC01673_1				ENSANGP00000027773 (Fragment)	Q5TW77_ANOGA	6e-06
Lr_JV2CF_16D09	8.46e-06	1.33318	0.0699592	0.0729818	0.0453878	CO870076	LRC07212_1
Lr_Cu2CF_16F12	8.4e-06	1.67385	0.24924	0.0681303	0.0473109	DR008841	LRC08915_1
Lr_LC1ED_03D08	8.26e-06	0.625822	0.0504018	2.00242	0.248078	CF416001	LRC00869_1
Lr_PAHCF_10C12	7.98e-06	0.641648	0.0660428	3.21247	0.601426	CF798877	LRC00033_4				Extracellular globin IV (Erythrocruorin)	GLB4_LUMTE	2e-74	Eisenia andrei cDNA clone EAI10603 similar to Globin IV	BP524384	1e-154
Lr_JV2CF_10F04	7.97e-06	0.755069	0.0513253	1.86533	0.135669	CO869961	LRC07147_1	MED18 protein (P28b protein)	Q9BUE0	7e-11	Mediator of RNA polymerase II transcription	Q7T3H7_BRARE	1e-09
Lr_Cd2CF_07H03	7.43e-06	0.68436	0.0585506	1.49083	0.046911	CF611540	LRC02492_1				Hypothetical protein FLJ46559	Q6ZR84_HUMAN	1e-05
Lr_CHECF_67E01	7.26e-06	1.29598	0.0564608	0.860074	0.0178273	DR076294	LRC09977_1	ATP6V0C protein	Q6FH26	2e-46	Hypothetical protein (Fragment)	Q5XK06_MOUSE	8e-48
Lr_Cu2CF_09B05	6.92e-06	1.8714	0.264524	0.16723	0.0430329	DR008464	LRC08631_1
Lr_PAHCF_26H11	5.82e-06	0.662756	0.0687246	3.78846	0.83064	CF799767	LRC00044_4				Hemoglobin chain d1 precursor	O61233_LUMTE	5e-69	Lumbricus terrestris hemoglobin chain d1 gene	LTU55073	0
Lr_JV2CF_14E02	5.72e-06	2.43536	0.445359	0.0893942	0.0468188	CO869435	LRC06786_1	RAB1A, member RAS oncogene family (RAB1A protein)	Q5U0I6	7e-54	Ras-related protein ORAB-1	RAB1_DISOM	1e-52
Lr_CHECF_19H07	5.68e-06	1.62258	0.177973	0.132143	0.0551936	CO377885	LRC05551_6
Lr_JV2CF_08A09	5.52e-06	0.864071	0.0241402	1.465	0.0894106	CO869858	LRC07077_1
Lr_PAHCF_60H09	5.35e-06	1.94613	0.224306	0.465139	0.0559452	CO058477	LRC05662_1
Lr_JV2CF_10H01	5.2e-06	0.533587	0.0698389	2.88575	0.521603	CO869943	LRC00056_1				Hemoglobin C chain precursor	O97435_LUMRU	7e-52	Lumbricus terrestris hemoglobin chain C mRNA	LUMHBBC	0
Lr_AT1CF_10A02	4.95e-06	0.564364	0.0705231	3.2191	0.649858	CO047293	LRC00056_7				Hemoglobin C chain precursor	O97435_LUMRU	3e-69	Lumbricus terrestris hemoglobin chain C mRNA	LUMHBBC	0
Lr_Cu2CF_45G03	4.7e-06	1.59717	0.131459	0.115319	0.0538169	DR009463	LRC06139_1
Lr_JV2CF_46F12	4.64e-06	0.815149	0.0420982	1.42624	0.0620716	CV462484	LRC08262_1
Lr_JV2CF_06G08	4.64e-06	0.718118	0.0411791	1.29439	0.0536503	CO869746	LRC06998_1
Lr_JV2CF_14B09	4.5e-06	0.815682	0.033618	1.29645	0.0445624	CO869478	LRC06814_1
Lr_JV2CF_12E12	4.37e-06	0.676054	0.0427508	1.45968	0.072127	CO869384	LRC06758_1
Lr_AT1CF_24E05	4.31e-06	0.830774	0.0349337	1.3279	0.0493268	CO058320	LRC05552_1
Lr_AT1CF_23F09	4.26e-06	0.757851	0.0441299	1.93846	0.199652	CO058272	LRC00782_1	40S ribosomal protein S16	P62249	1e-59	40S ribosomal protein S16	RS16_HETFO	2e-59	Eisenia andrei cDNA clone EAI11197 similar to ribosomal protein S16	BP524470	3e-76
Lr_PAHCF_12D02	4.23e-06	1.41119	0.0829212	0.720295	0.0325696	CF799001	LRC02883_1
Lr_JV2CF_38G03	4.23e-06	0.707659	0.0419173	3.37398	0.698019	CV462020	LRC07483_1							Eisenia andrei cDNA clone EAI11356	BP525396	6e-11
Lr_Cu2CF_29A08	4.2e-06	3.05496	0.614857	0.389924	0.0652236	DR009190	LRC08814_1	Ferritin, light polypeptide	Q96CU0	8e-16	Ferritin heavy chain polypeptide 1 (Fragment)	Q86LZ3_BRALA	3e-17
Lr_Cu2CF_23H08	4.03e-06	0.073423	0.0882251	4.13034	0.6923	DR008698	LRC08803_1
Lr_PAHCF_09C12	3.85e-06	1.41387	0.0869815	0.310748	0.0515876	CF798822	LRC02769_1
Lr_Cd2CF_10A04	3.59e-06	1.46386	0.0915974	0.477646	0.0611615	CF610433	LRC01780_1
Lr_LC1ED_37G10	3.59e-06	1.19867	0.0381325	0.707921	0.0383278	CF810176	LRC03821_1
Lr_Cd2CF_66E09	3.39e-06	0.759543	0.0341037	1.22934	0.0278838	DR077689	LRC10921_1
Lr_PAHCF_65A10	3.35e-06	0.817843	0.026693	1.32045	0.0651461	CO048143	LRC05190_1
Lr_CHECF_78H06	3.33e-06	0.642249	0.0551198	2.95246	0.357222	DR076745	LRC02217_1
Lr_JV2CF_60E05	3.29e-06	1.65597	0.144678	0.492106	0.0499846	DR696927	LRC11221_1
Lr_PAHCF_50C05	3.28e-06	0.657578	0.0704006	2.73327	0.39453	CO058617	LRC03318_1	Phenylalanine hydroxylase	Q8TEY0	9e-58	Phenylalanine hydroxylase	Q6PKI8_CHICK	2e-58
Lr_Cd2CF_51D04	3.21e-06	1.26858	0.0637004	0.347845	0.0572269	CF611338	LRC02372_1	Hypothetical protein pp10122	Q8WYX9	6e-12	Hypothetical protein pp10122	Q8WYX9_HUMAN	5e-10
Lr_AT1CF_28G05	3.08e-06	0.7776	0.0357373	1.30284	0.0348431	CO046847	LRC04323_1	Ribosomal protein L24-like	Q561V8	4e-08	Probable ribosome biogenesis protein RLP24	RLP24_MOUSE	5e-07
Lr_PAHCF_59D04	2.94e-06	0.57651	0.060142	2.45457	0.364158	CO048075	LRC00591_1	Meprin A beta-subunit precursor (EC 3.4.24.18)	Q16820	9e-08	Hypothetical protein CBG16621	Q612Q5_CAEBR	2e-45
Lr_JV2CF_22E02	2.9e-06	0.720204	0.0428454	1.27529	0.0355483	CV072443	LRC07429_1							L.terrestris act gene (1855 bp)	LTACT1855	1e-07
Lr_Cu2CF_38A12	2.88e-06	0.498798	0.06896	2.70209	0.407957	DR009559	LRC07328_1				Hemoglobin chain d1 precursor	O61233_LUMTE	2e-68	Lumbricus terrestris hemoglobin chain d1 gene	LTU55073	0
Lr_Cd2CF_61F11	2.82e-06	0.471549	0.0676166	2.80427	0.484775	DR077337	LRC10641_1
Lr_JV2CF_15H06	2.79e-06	0.781817	0.0450595	1.46737	0.0639499	CO870019	LRC07177_1
Lr_Cu2CF_30D12	2.73e-06	0.691131	0.0590723	2.28166	0.275548	DR009233	LRC00283_2	Carboxypeptidase A4 precursor (EC 3.4.17.-)	Q9UI42	2e-55	LOC495367 protein	Q5U553_XENLA	7e-66	Eisenia andrei cDNA clone EAI10468 similar to Carboxypeptidase B	BP524487	1e-52
Lr_JV2CF_06A07	2.69e-06	0.768213	0.0385101	1.2984	0.0423732	CO869730	LRC06986_1
Lr_Cu2CF_43H01	2.31e-06	0.761184	0.0380786	1.28034	0.0339223	DR009701	LRC09567_1
Lr_LC1ED_44C03	2.27e-06	0.82269	0.0296901	1.29125	0.0462156	CF839190	LRC04071_1
Lr_AT1CF_06A10	2.13e-06	0.239117	0.0576375	2.78636	0.369799	CO058156	LRC05435_1							Eisenia andrei cDNA clone EAI10877	BP525202	8e-22
Lr_AT1CF_30B01	2.09e-06	4.69663	1.4237	0.084357	0.0477182	CO047901	LRC05033_1
Lr_Cu2CF_18C04	2.01e-06	2.27123	0.350658	0.179468	0.06244	DR008230	LRC08459_1
Lr_JV2CF_49A04	2e-06	0.810158	0.028314	1.6629	0.115219	CV461881	LRC07852_1
Lr_PAHCF_04D06	1.92e-06	0.792957	0.0350364	1.44189	0.0750641	CF798611	LRC02620_1				Variable region-containing chitin-binding protein 5	Q8I9K2_BRAFL	6e-07	Eisenia andrei cDNA clone EAI10391	BP524999	2e-15
Lr_Cu2CF_19B07	1.92e-06	1.51222	0.145128	0.121816	0.0483987	DR008249	LRC08459_2
Lr_CHECF_48H01	1.84e-06	1.39312	0.10916	0.377019	0.0526266	DR075864	LRC09684_1
Lr_Cu2CF_03A05	1.7e-06	0.691818	0.0336693	1.62228	0.112604	DR008353	LRC00154_1	Transgelin (TAGLN protein)	Q5U0D2	6e-10	Calponin-like protein	Q966V3_MYTGA	1e-09	Eisenia andrei cDNA clone EAI10528 similar to calponin-like protein	BP524364	1e-159
Lr_CHECF_26B11	1.69e-06	0.685143	0.0482868	1.56919	0.0942255	CO377966	LRC06046_1
Lr_PAHCF_59H04	1.68e-06	0.678707	0.0789318	3.60824	0.62603	CO048050	LRC05131_1				Assimilatory nitrite reductase large subunit	Q9I2W1_PSEAE	2e-31
Lr_JV2CF_23F06	1.67e-06	0.641137	0.0545234	2.89965	0.466504	CV072542	LRC00033_5				Extracellular globin IV (Erythrocruorin)	GLB4_LUMTE	4e-69	Eisenia andrei cDNA clone EAI10603 similar to Globin IV	BP524384	1e-131
Lr_PAHCF_67E07	1.56e-06	0.656472	0.0469469	1.45403	0.07181	CO048435	LRC05386_1
Lr_CHECF_67B01	1.5e-06	0.691196	0.043356	2.75838	0.457991	DR076298	LRC07815_1							Eisenia andrei cDNA clone EAI10452	BP525020	9e-13
Lr_PAHCF_29F03	1.5e-06	0.770759	0.0310293	1.72646	0.154842	CF799919	LRC03498_1	PPIH protein (Peptidyl prolyl isomerase H)	Q6FH36	1e-15	Putative peptidyl-prolyl cis-trans isomerase	Q9AQU0_ORYSA	3e-15
Lr_JV2CF_18C06	1.48e-06	0.773861	0.0335926	1.27308	0.0310787	CV072232	LRC07279_1
Lr_JV2CF_49A06	1.46e-06	0.884831	0.0224431	1.26536	0.0403597	CV462086	LRC07991_1
Lr_JV2CF_45E03	1.42e-06	6.30264	3.29538	0.0318652	0.0557395	CV462512	LRC08281_1
Lr_AT1CF_11C11	1.4e-06	1.7062	0.185514	0.242226	0.0555499	CO047938	LRC05058_1
Lr_Cd2CF_67D07	1.38e-06	0.804422	0.0391141	2.37835	0.286404	DR077762	LRC10982_1
Lr_PAHCF_07E03	1.35e-06	0.786391	0.0479982	1.54811	0.0642588	CF798735	LRC02715_1
Lr_CHECF_04D10	1.34e-06	2.08375	0.308218	0.107957	0.0519987	CO378411	LRC06374_1
Lr_Cd2CF_65C06	1.3e-06	1.79119	0.175601	0.519026	0.0531196	DR077595	LRC04922_1	Cathepsin L2 precursor (EC 3.4.22.43)	O60911	1e-85	Zgc:92089	Q6DHT0_BRARE	2e-95	Eisenia andrei cDNA clone EAI10895 similar to cysteine proteinase	BP524409	2e-11
Lr_JV2CF_10D05	1.27e-06	0.747976	0.0351754	1.65968	0.0814353	CO869965	LRC07150_1
Lr_PAHCF_56G08	1.26e-06	0.706818	0.0694851	5.57199	1.3929	CO058841	LRC05912_1
Lr_PAHCF_56G10	1.25e-06	4.64988	1.53968	0.303474	0.0507359	CO058843	LRC01214_2	FLJ00314 protein (Fragment)	Q6ZNK1	1e-23	FLJ00314 protein (Fragment)	Q6ZNK1_HUMAN	2e-22
Lr_Cd2CF_69D02	1.24e-06	0.704852	0.0416831	1.50722	0.0921431	DR077883	LRC04362_1
Lr_JV2CF_43A08	1.23e-06	0.811616	0.0312793	1.29029	0.0358096	CV462482	LRC08260_1
Lr_Cu2CF_38H09	1.21e-06	0.632272	0.0504937	3.04331	0.557043	DR009558	LRC00014_4				Extracellular globin II (Erythrocruorin)	GLB2_LUMTE	1e-76	Eisenia andrei cDNA clone EAI10497 similar to Glovin II	BP524621	1e-117
Lr_JV2CF_47B02	1.12e-06	0.812326	0.0221814	1.14069	0.0292573	CV462611	LRC08347_1
Lr_JV2CF_01B08	1.04e-06	1.53564	0.122703	0.459304	0.0545453	CO869528	LRC06848_1	Estrogen receptor coactivator (OTTHUMP00000031198)	Q6HA99	3e-11	Zgc:92194	Q66HY6_BRARE	2e-11
Lr_JV2CF_14B01	1.03e-06	0.689697	0.0410917	1.47445	0.073672	CO869436	LRC06787_1
Lr_CHECF_59G12	1e-06	0.672693	0.0500685	2.3725	0.299887	DR076896	LRC10319_1
Lr_CHECF_25C10	1e-06	0.782693	0.0342683	1.28674	0.0415274	CO378214	LRC01987_1	Ribosomal protein L11	Q5VVD0	2e-84	Ribosomal protein L11	Q5VVD0_HUMAN	4e-83	HDAH01D02.F Leech Haementeria depressa cDNA library 5` similar to ribossomal protein L11	CN807151	1e-17
Lr_PAHCF_66E08	9.91e-07	0.7729	0.0320176	1.32685	0.0574091	CO048192	LRC05223_1
Lr_JV2CF_09H10	9.49e-07	0.5251	0.0514717	1.56899	0.110353	CO869933	LRC07128_1				Carboxypeptidase A1 precursor (EC 3.4.17.1)	CBPA1_BOVIN	8e-06
Lr_CHECF_32F02	9.07e-07	0.840317	0.0308666	1.37246	0.0539087	CO408736	LRC06577_1	Ribosomal protein L6	Q8TBK5	2e-28	Ribosomal protein L6	Q6B8B0_9ACAR	6e-31	Eisenia andrei cDNA clone EAI10945 similar to ribosomal protein L6	BP524435	3e-45
Lr_CHECF_53F07	8.95e-07	1.32684	0.0748156	0.721005	0.0226465	DR076004	LRC05185_1	Notch1 preproprotein variant (Fragment)	Q59ED8	2e-40	Fibropellin Ia (Fragment)	Q25058_HELER	3e-42
Lr_Cu2CF_11H05	8.73e-07	1.89291	0.191569	0.0945043	0.0474667	DR008922	LRC08974_1
Lr_Cu2CF_38C11	8.23e-07	0.773296	0.0333723	1.29139	0.0318346	DR009567	LRC09466_1
Lr_AT1CF_05G04	8.15e-07	0.622701	0.0595802	2.33762	0.273099	CO046923	LRC00182_1	Hypothetical protein CALM2	Q53S29	3e-19	Troponin C	Q9GN70_PERVT	6e-47	Mesenchytraeus solifugus clone C162 troponin-like mRNA	AY613901	2e-22
Lr_PAHCF_28B06	7.91e-07	3.5011	0.707073	0.520174	0.0488689	CF799848	LRC00971_3	FTH1 protein (Fragment)	Q6NS36	6e-21	Ferritin	Q8ISH6_9ARAC	8e-26
Lr_PAHCF_05B04	7.71e-07	0.777454	0.0403995	1.38993	0.0421344	CF798643	LRC02648_1
Lr_PAHCF_53E10	7.65e-07	0.60497	0.0488191	2.23816	0.287956	CO058733	LRC05833_1	VIL1 protein	Q96AC8	2e-28	Gelsolin-like protein	Q8MPM1_LUMTE	1e-101	Lumbricus terrestris mRNA for gelsolin-like protein (gelsolin gene)	LTE504727	1e-150
Lr_JV2CF_16E09	6.94e-07	1.37784	0.08353	0.0901078	0.0356126	CO870091	LRC07221_1
Lr_Cd2CF_13G01	6.19e-07	1.6664	0.356848	0.0299738	0.0213501	CF610683	LRC01949_1
Lr_LC1ED_42D01	5.74e-07	2.69923	0.512753	0.0278479	0.0406556	CF839039	LRC03997_1
Lr_CHECF_44G12	5.29e-07	2.51356	0.385959	0.0489554	0.0407672	DR075814	LRC09649_1	Phosphoglycerate mutase 1 (Brain)	Q6P6D7	3e-13	Phosphoglycerate mutase	Q8IIG6_PLAF7	5e-17
Lr_Cu2CF_42C08	5.27e-07	0.729894	0.0407209	1.31361	0.034119	DR009688	LRC09556_1
Lr_CHECF_18E05	4.95e-07	2.34697	0.365462	0.51403	0.0265231	CO377994	LRC06067_1	RING-box protein 1 (Rbx1)	P62877	5e-54	Hypothetical protein (Fragment)	Q642J6_BRARE	5e-49	Eisenia andrei cDNA clone EAI10251 similar to hyperosmotic protein 21	BP524421	1e-142
Lr_CHECF_02D07	4.75e-07	1.41079	0.09335	0.0462839	0.0310398	CO408601	LRC06474_1
Lr_AT1CF_02G08	4.75e-07	0.689527	0.0492755	1.76591	0.0586223	CO046960	LRC04406_1
Lr_CHECF_47E06	4.61e-07	2.16727	0.290192	0.0305068	0.0370231	DR075856	LRC09677_1
Lr_AT1CF_15E09	4.17e-07	1.68563	0.17967	0.13199	0.0456125	CO047837	LRC04507_2
Lr_PAHCF_18D03	4.08e-07	3.99159	0.967422	0.150663	0.0530127	CF799365	LRC01097_1	FTH1 protein (Fragment)	Q6NS36	4e-20	Ferritin	Q8WQM7_ARTSF	9e-22
Lr_PAHCF_05D04	3.76e-07	0.677232	0.0520165	1.63395	0.079046	CF798657	LRC02657_1				Innexin 2	Q8I6U1_HIRME	6e-13
Lr_LC1ED_36E04	3.68e-07	2.87326	0.870597	0.0297702	0.0261048	CF810068	LRC03768_1
Lr_JV2CF_46D04	3.47e-07	0.568819	0.053714	3.0271	0.519804	CV462171	LRC00483_6				Extracellular globin IV (Erythrocruorin)	GLB4_LUMTE	1e-68	Eisenia andrei cDNA clone EAI10603 similar to Globin IV	BP524384	1e-126
Lr_JV2CF_15G09	3.26e-07	2.10846	0.246531	0.122046	0.0396879	CO870029	LRC07183_1
Lr_JV2CF_46H09	3.24e-07	0.715576	0.0332438	1.33726	0.0632859	CV462402	LRC08209_1	DRG1 protein (Developmentally regulated GTP binding protein 1)	Q6FGP8	3e-15	ENSANGP00000016179	Q7PSD1_ANOGA	5e-15
Lr_PAHCF_22C04	2.52e-07	3.38507	0.890167	0.283649	0.0259807	CF799538	LRC00786_2	Ferritin (Fragment)	Q7Z2W1	8e-19	Hypothetical protein MGC75752	Q6P4N0_XENTR	2e-21
Lr_JV2CF_53E06	2.18e-07	3.73183	1.49641	0.0231299	0.0272788	DR077187	LRC10528_1	Solute carrier family 2 (Facilitated glucose transporter)	Q59GX2	2e-15	LOC494763 protein	Q63ZP5_XENLA	4e-15
Lr_AT1CF_41E05	2.13e-07	4.2219	1.11292	0.16217	0.051127	DR697299	LRC05337_1	FTH1 protein (Fragment)	Q6NS36	2e-19	Ferritin	Q8WQM7_ARTSF	1e-21
Lr_AT1CF_28C07	2.09e-07	1.95311	0.226189	0.161299	0.0482697	CO046857	LRC04329_1
Lr_JV2CF_09H06	2.01e-07	0.692861	0.0351467	1.2427	0.0357321	CO869899	LRC07102_1
Lr_LC1ED_08D11	1.84e-07	1.28276	0.0701426	0.66037	0.0177835	CF416282	LRC01057_1	MAP3K2 protein (Fragment)	Q6P084	5e-41	MAP3K2 protein (Fragment)	Q6P084_HUMAN	2e-39
Lr_adE_02G02	1.83e-07	1.7854	0.246485	0.022437	0.0254668	CA036155	LRC00633_1				cAMP-dependent protein kinase	KAPCA_MOUSE	1e-06
Lr_Cu2CF_37G02	1.82e-07	2.19755	0.303282	0.162666	0.0471783	DR009488	LRC06195_1	FTH1 protein (Fragment)	Q6NS36	1e-15	Ferritin	Q8ISH6_9ARAC	2e-15
Lr_JV2CF_10D10	1.68e-07	0.747998	0.0365323	1.59708	0.0998808	CO869989	LRC07162_1
Lr_adE_01D11	1.6e-07	1.53097	0.145174	0.0300825	0.0257092	CA036049	LRC00565_1
Lr_JV2CF_07A12	1.48e-07	0.785195	0.0380984	1.49007	0.0663801	CO869809	LRC07045_1
Lr_CHECF_58F01	1.44e-07	2.21773	0.284133	0.573343	0.0270641	DR076827	LRC10304_1
Lr_AT1CF_03D06	1.37e-07	0.409809	0.0549538	1.97657	0.144522	CO047017	LRC04444_1	DAD1 protein	Q6FGA3	7e-45	Defender against cell death 1 (DAD-1)	DAD1_DROME	1e-46
Lr_Cu2CF_18D07	1.19e-07	1.39446	0.0895379	0.384052	0.0473751	DR008225	LRC08455_1	Hypothetical protein FLJ42815	Q6ZVA8	1e-10	Hypothetical protein FLJ42815	Q6ZVA8_HUMAN	5e-09
Lr_Cd2CF_64B01	1.17e-07	0.678878	0.0517487	3.29975	0.520722	DR077474	LRC07381_1	Glyceraldehyde 3-phosphate dehydrogenase (GAPDH)	Q5D0F4	3e-73	Glyceraldehyde-3-phosphate dehydrogenase II (EC 1.2.1.12)	G3P2_DROME	4e-76	Nereis macrydi glyceraldehyde 3-phosphate dehydrogenase (G3PDH) mRNA	AY522948	8e-29
Lr_PAHCF_54C04	1.05e-07	0.496124	0.0673684	2.60886	0.278016	CO058757	LRC05853_1
Lr_JV2CF_09A04	9.94e-08	0.85626	0.0294654	1.38017	0.0268887	CO869888	LRC07084_1
Lr_AT1CF_12E09	9.13e-08	2.68769	0.364485	0.389453	0.048747	CO047980	LRC05087_1	Transmembrane protease, serine 9 (EC 3.4.21.-)	Q7Z410	4e-13	Ovarian serine protease	Q8WSJ2_BOMMO	4e-13
Lr_Cu2CF_26D06	8.88e-08	3.02852	0.513736	0.183547	0.0497934	DR009127	LRC05337_2	FTH1 protein (Fragment)	Q6NS36	2e-20	Ferritin	Q8WQM7_ARTSF	2e-22
Lr_Cu2CF_14G01	8.67e-08	1.44498	0.104936	0.431817	0.044149	DR008531	LRC08678_1	Hypothetical protein FLJ20772	Q96F21	1e-09	4632406N01Rik protein	Q7TNQ8_MOUSE	6e-10
Lr_LC1ED_29C03	8.14e-08	1.53259	0.121833	0.296392	0.00747528	CF809611	LRC03523_1
Lr_Cd2CF_67G03	7.85e-08	0.702103	0.0374445	1.62674	0.102196	DR077741	LRC10963_1
Lr_Cd2CF_65G06	4.99e-08	0.775799	0.0379521	2.77236	0.339373	DR077588	LRC10845_1	TAGLN2 protein (Transgelin 2)	Q6FGI1	1e-10	Transgelin 2 (Tagln2 protein)	Q803W9_BRARE	1e-12
Lr_AT1CF_22H09	4.19e-08	0.788492	0.0285175	1.4649	0.0475666	CO058225	LRC05479_1				Hypothetical protein	Q6LFK0_PLAF7	8e-09
Lr_AT1CF_14A01	4.01e-08	0.710953	0.0477789	1.66765	0.0690314	CO047647	LRC04865_1
Lr_Cu2CF_30E11	3.81e-08	1.49241	0.0908431	0.60145	0.0390545	DR009224	LRC09196_1
Lr_Cu2CF_38F09	3.76e-08	0.724665	0.0385198	1.45586	0.0355923	DR009562	LRC09462_1
Lr_CHECF_19B05	3.53e-08	3.05368	0.612058	0.280094	0.0277335	CO378369	LRC01097_2	FTH1 protein (Fragment)	Q6NS36	2e-19	Ferritin	Q8WQM7_ARTSF	4e-21
Lr_AT1CF_22B08	3.5e-08	1.66661	0.150825	0.604828	0.0152076	CO058205	LRC05466_1
Lr_AT1CF_15F04	3.08e-08	0.817667	0.0290132	1.44958	0.060724	CO047807	LRC04968_1
Lr_JV2CF_49B11	2.96e-08	0.635803	0.0334477	1.33909	0.0528453	CV462182	LRC00450_1
Lr_LC1ED_27C05	2.69e-08	0.746228	0.0332883	1.38933	0.0504072	CF426685	LRC01233_1
Lr_Cd2CF_60E12	2.67e-08	0.502598	0.0499537	2.88661	0.397501	DR077271	LRC05857_1				Extracellular globin IV (Erythrocruorin)	GLB4_LUMTE	6e-75	Eisenia andrei cDNA clone EAI10603 similar to Globin IV	BP524384	1e-155
Lr_PAHCF_55G06	2.59e-08	0.500979	0.0571851	2.50791	0.228978	CN468508	LRC04095_1	Calcitonin gene-related peptide-receptor component protein (CGRP-receptor component protein)	O75575	2e-14	Calcitonin gene-related peptide-receptor component protein (CGRP-receptor component protein)	CRCP_HUMAN	6e-13
Lr_CHECF_11B07	2.42e-08	1.50954	0.13171	0.387454	0.0366799	CO378101	LRC06142_1
Lr_adE_01H10	1.93e-08	2.11657	0.289491	0.0219511	0.0207668	CA036089	LRC00580_1
Lr_AT1CF_19C08	1.92e-08	0.600886	0.0485779	2.2371	0.0635071	CO047698	LRC03252_1
Lr_Cu2CF_45H05	1.79e-08	0.699421	0.0460445	1.86706	0.118709	DR009464	LRC01141_1	Myosin light polypeptide 3 (Myosin light chain 1, slow-twitch muscle B/ventricular isoform)	P08590	7e-24	Myosin essential light chain	Q8IT81_EISFO	6e-81	Eisenia fetida myosin essential light chain mRNA	AF537290	1e-139
Lr_AT1CF_18D05	1.74e-08	0.804265	0.0346363	1.7516	0.0800078	CO047400	LRC04696_1
Lr_JV2CF_44H07	1.63e-08	0.54414	0.053738	3.58492	0.593312	CV462128	LRC00056_2				Hemoglobin C chain precursor	O97435_LUMRU	9e-50	Lumbricus terrestris hemoglobin chain C mRNA	LUMHBBC	1e-155
Lr_JV2CF_19F05	1.51e-08	0.616457	0.0596262	3.36371	0.45612	CV072282	LRC07313_1	Creatine kinase M-type (EC 2.7.3.2)	P06732	2e-10	Lombricine kinase (EC 2.7.3.5)	KLOM_EISFO	4e-24	Eisenia fetida mRNA for lombricine kinase	AB008013	4e-50
Lr_CHECF_69H01	1.33e-08	0.742613	0.0338999	2.65194	0.280991	DR076363	LRC07242_1				Hypothetical protein	Q5DGG9_SCHJA	2e-22	HDAH11F09.F Leech Haementeria depressa cDNA library 5` similar to troponin T	CN807388	7e-07
Lr_PAHCF_70H12	1.04e-08	0.686316	0.0420901	4.74225	0.840416	CO048249	LRC02899_1
Lr_JV2CF_15A08	1.02e-08	0.860071	0.0248226	1.47747	0.0324825	CO870020	LRC06876_1
Lr_JV2CF_15G07	8.36e-09	0.788664	0.0251627	1.39982	0.0578601	CO870024	LRC07179_1
Lr_CHECF_26H06	7.11e-09	3.60404	0.707185	0.312882	0.039689	CO377854	LRC05969_1	Placenta immunoregulatory factor PLIF	Q8TD27	6e-10	Ferritin	Q70MM3_CRAGI	1e-13
Lr_Cu2CF_44E08	5.53e-09	3.02244	0.557527	0.371696	0.0188827	DR009438	LRC01360_2	FTH1 protein (Fragment)	Q6NS36	9e-32	Ferritin heavy chain (EC 1.16.3.1)	FRIH_ECHGR	1e-31	Eisenia andrei cDNA clone EAI10539 similar to Ferritin	BP524592	4e-06
Lr_CHECF_51B10	5.44e-09	0.758524	0.0340545	1.75685	0.107178	DR075953	LRC09749_1
Lr_JV2CF_55D12	5.39e-09	2.15633	0.264144	0.276889	0.0394211	DR696941	LRC11228_1	Calmodulin-like 3	Q5SQI4	2e-20	ENSANGP00000021588 (Fragment)	Q7Q7Q5_ANOGA	7e-32
Lr_AT1CF_22H06	4.42e-09	0.850265	0.02582	2.28155	0.194018	CO047770	LRC01713_1							Eisenia andrei cDNA clone EAI10842	BP525188	3e-24
Lr_Cu2CF_39H01	4.39e-09	3.91118	0.896544	0.300519	0.00989036	DR009575	LRC09473_1	FTH1 protein (Fragment)	Q6NS36	8e-32	Ferritin heavy chain (EC 1.16.3.1)	FRIH_ECHGR	8e-32	Eisenia andrei cDNA clone EAI10539 similar to Ferritin	BP524592	3e-06
Lr_AT1CF_16C11	4.12e-09	0.753862	0.0314172	1.44426	0.0523973	CO047601	LRC04834_1	Mitochondrial import inner membrane translocase subunit TIM9 A	Q9Y5J7	2e-18	Mitochondrial import inner membrane translocase subunit TIM9 A	TIM9A_HUMAN	2e-17
Lr_AT1CF_35B09	3.97e-09	1.76909	0.172412	0.119005	0.027162	DR697159	LRC04719_1
Lr_PAHCF_56D12	3.37e-09	2.47298	0.408746	0.0453482	0.0135184	CN468535	LRC04113_1
Lr_AT1CF_25A12	3.36e-09	1.52102	0.0886165	0.379243	0.0438737	CO058351	LRC05576_1				Lectin	Q764S5_PLECO	2e-07
Lr_Cu2CF_03E05	3.01e-09	4.42938	1.09257	0.258374	0.030396	DR008349	LRC00844_3	FTH1 protein (Fragment)	Q6NS36	5e-32	Ferritin heavy chain polypeptide 1 (Fragment)	Q86LZ3_BRALA	1e-35
Lr_JV2CF_13A12	2.85e-09	0.737701	0.0436276	1.60822	0.0476061	CO869421	LRC06778_1
Lr_JV2CF_11F02	2.39e-09	0.71906	0.0337538	1.6805	0.0457088	CO869268	LRC06683_1
Lr_LC1ED_07F10	1.94e-09	1.92559	0.235127	0.423727	0.0133483	CF416249	LRC00793_1
Lr_PAHCF_04G08	1.91e-09	0.611452	0.0597588	3.09819	0.301501	CF798627	LRC02634_1
Lr_JV2CF_14A09	1.88e-09	0.787619	0.0304903	1.55126	0.0690643	CO869480	LRC06815_1
Lr_Cd2CF_14D04	1.86e-09	1.79226	0.161411	0.0607141	0.0218862	CF610721	LRC01968_1
Lr_PAHCF_55A10	1.55e-09	0.790888	0.0428042	2.62032	0.215184	CO058803	LRC05885_1	Myosin heavy chain, skeletal muscle, extraocular (MyHC-eo)	Q9UKX3	3e-23	Paramyosin (Fragment)	MYSP_OPIFE	5e-36
Lr_Cd2CF_15G03	1.46e-09	1.38189	0.0870327	0.0947771	0.0264824	CF610801	LRC02020_1
Lr_PAHCF_66B09	1.31e-09	3.58987	0.73691	0.332975	0.015594	CO048200	LRC05055_1	TNC variant protein (Fragment)	Q4LE33	1e-26	ENSANGP00000015680	Q7QHK9_ANOGA	9e-29
Lr_Cu2CF_15F06	1.3e-09	2.48012	0.460775	0.0954739	0.0243043	DR008738	LRC05947_1	CHI3L2 protein (Chitinase 3-like 2)	Q96F97	3e-25	Chitotriosidase precursor (EC 3.2.1.14)	Q6QJD2_MOUSE	1e-24
Lr_JV2CF_01F03	9.96e-10	0.856465	0.0228671	1.55689	0.0657739	CO869500	LRC06827_1
Lr_JV2CF_06G01	9.86e-10	0.839736	0.0290307	2.22328	0.165967	CO869704	LRC06973_1				Giant extracellular hemoglobin linker 2 chain	GLBM_TYLHE	2e-11
Lr_PAHCF_55C11	9.55e-10	2.08482	0.24804	0.415574	0.0226358	CO058818	LRC05897_1
Lr_CHECF_61H09	9.22e-10	2.9171	0.461578	0.200987	0.0369456	DR076598	LRC01360_1	FTH1 protein (Fragment)	Q6NS36	2e-28	Ferritin	Q8WQM7_ARTSF	2e-28
Lr_PAHCF_53H03	9.07e-10	0.700587	0.0396722	2.26128	0.183662	CO058747	LRC05845_1	Hypothetical protein FLJ38173	Q8N995	9e-46	Hydroxymethylglutaryl-CoA synthase 1 (EC 2.3.3.10)	HMCS1_BLAGE	6e-48
Lr_JV2CF_09H01	5.51e-10	0.794347	0.0301234	1.48989	0.041007	CO869875	LRC07085_1
Lr_Cu2CF_16C03	3.41e-10	2.23426	0.299132	0.0596295	0.019386	DR008793	LRC00971_1	FTH1 protein (Fragment)	Q6NS36	3e-23	Soma ferritin (EC 1.16.3.1)	FRIS_LYMST	8e-26
Lr_PAHCF_62D08	2.75e-10	0.611127	0.0408093	2.27679	0.174338	CO058533	LRC00595_1							Eisenia andrei cDNA clone EAI10619	BP525432	6e-78
Lr_JV2CF_12E01	2.01e-10	0.720943	0.0327973	1.76309	0.0931379	CO869310	LRC06709_1
Lr_AT1CF_27D01	1.81e-10	0.815772	0.028621	1.53929	0.0481836	CO058444	LRC05636_1	Calmodulin-like 3	Q5SQI4	2e-07	Hypothetical protein calb2	Q6PC56_BRARE	4e-07	Eisenia andrei cDNA clone EAI10550 similar to Parvalbumin	BP524569	8e-06
Lr_AT1CF_11F05	1.75e-10	3.20424	0.646284	0.0172077	0.0109917	CO047347	LRC04655_1	Dolichyl-phosphate mannosyltransferase polypeptide 1	Q96HK0	1e-109	Zgc:101018	Q6DEJ9_BRARE	1e-108
Lr_PAHCF_65B10	1.72e-10	2.16951	0.308384	0.164947	0.0265138	CO048141	LRC02572_1	CHIT1 protein (Fragment)	Q6ISC2	7e-47	Chitotriosidase 1 precursor (EC 3.2.1.14)	CHIT1_HUMAN	4e-45
Lr_Cd2CF_61B04	1.66e-10	0.877034	0.0190396	1.54864	0.0592568	DR077295	LRC10607_1	MRPS17 protein (Fragment)	Q8IY71	7e-17	Mitochondrial ribosomal protein S17-like	Q56K01_BOVIN	5e-16
Lr_Cu2CF_36F11	1e-10	2.45303	0.391564	0.249732	0.0182346	DR009495	LRC09411_1	FTH1 protein (Fragment)	Q6NS36	1e-12	Ferritin heavy chain polypeptide 1 (Fragment)	Q86LZ3_BRALA	2e-12
Lr_Cu2CF_32B07	6.23e-11	3.83447	0.864714	0.166766	0.0166904	DR009256	LRC09000_1	CHIT1 protein (Fragment)	Q6ISC2	2e-15	MGC80644 protein	Q6GP67_XENLA	2e-16
Lr_JV2CF_14A10	5.4e-11	1.67881	0.139776	0.159599	0.0239365	CO869468	LRC06808_1
Lr_Cd2CF_62D11	4.91e-11	0.028212	0.0189455	3.35592	0.122124	DR077403	LRC10693_1				Destabilase I	Q25091_HIRME	1e-32
Lr_AT1CF_13F02	4.85e-11	2.6323	0.508778	0.0876232	0.0181426	CO048003	LRC05102_1
Lr_Cu2CF_38E06	3.98e-11	2.50764	0.413404	0.163718	0.0200827	DR009550	LRC06213_1	FTH1 protein (Fragment)	Q6NS36	8e-19	Hypothetical protein MGC75752	Q6P4N0_XENTR	7e-21
Lr_JV2CF_16B07	3.74e-11	0.756778	0.0282865	1.48744	0.045891	CO870073	LRC07210_1
Lr_PAHCF_17B05	3.51e-11	4.26182	1.06065	0.0537578	0.0157126	CF799268	LRC01072_1
Lr_Cu2CF_38B04	3.07e-11	2.4941	0.427087	0.183197	0.0156387	DR009540	LRC09445_1	FTH1 protein (Fragment)	Q6NS36	8e-32	Ferritin heavy chain (EC 1.16.3.1)	FRIH_ECHGR	8e-32	Eisenia andrei cDNA clone EAI10539 similar to Ferritin	BP524592	3e-06
Lr_Cu2CF_13F07	2.49e-11	5.97131	2.71524	0.0137024	0.00635445	DR009039	LRC04740_1				Metallothionein 2B (Metallothionein 2A)	Q9GN45_LUMRU	1e-24	Lumbricus terrestris mRNA for metallothionein	LTE010263	1e-132
Lr_PAHCF_61A08	2.12e-11	1.92224	0.21063	0.339853	0.0150673	CO058481	LRC02819_1	Tyrosinase precursor (EC 1.14.18.1)	P14679	1e-12	Hypothetical protein Y73B6BL.1	Q95XC6_CAEEL	1e-33
Lr_PAHCF_55G08	2.03e-11	2.91535	0.524113	0.177213	0.016895	CN468510	LRC01102_2	FTH1 protein (Fragment)	Q6NS36	1e-15	Ferritin	Q8ISH6_9ARAC	2e-15
Lr_CHECF_47G10	1.69e-11	2.26538	0.213814	0.019201	0.0101605	DR075871	LRC09689_1							Eisenia andrei cDNA clone EAI10311	BP524962	3e-08
Lr_PAHCF_07H05	1.58e-11	3.61472	1.03486	0.0160892	0.00530162	CF798749	LRC02722_1
Lr_CHECF_63F09	1.4e-11	2.36498	0.430438	0.169094	0.00745142	DR076956	LRC10391_1	FTH1 protein (Fragment)	Q6NS36	5e-20	Ferritin	Q8WQM7_ARTSF	3e-22
Lr_CHECF_58A02	1.37e-11	2.47497	0.423367	0.172368	0.0150045	DR076825	LRC10302_1
Lr_Cu2CF_25D04	1.05e-11	2.39749	0.400273	0.0637161	0.0145098	DR009084	LRC06195_2	FTH1 protein (Fragment)	Q6NS36	2e-15	Ferritin	Q8ISH6_9ARAC	4e-15
Lr_Cu2CF_17E08	7.65e-12	2.97464	0.649482	0.0596329	0.0111476	DR008889	LRC08948_1				Hypothetical protein	Q5DAV3_SCHJA	1e-08
Lr_PAHCF_19A01	6.93e-12	3.34987	0.664964	0.0283416	0.0098206	CF799410	LRC03158_1				Pollen coat oleosin-glycine rich protein	Q6V5D4_OLIPU	5e-06
Lr_PAHCF_59C05	6.62e-12	0.654814	0.0353115	4.28629	0.547944	CO048047	LRC00505_3
Lr_PAHCF_18F01	6.28e-12	3.22099	0.550681	0.12466	0.0160799	CF799380	LRC00786_5	Ferritin (Fragment)	Q7Z2W1	4e-16	Hypothetical protein MGC75752	Q6P4N0_XENTR	7e-20
Lr_adE_01F12	5.2e-12	4.07113	0.984889	0.0159136	0.0075856	CA036071	LRC00056_3				Extracellular globin III precursor (Erythrocruorin)	GLB3_LUMTE	2e-59	Lumbricus terrestris hemoglobin chain C mRNA	LUMHBBC	0
Lr_PAHCF_64H03	2.69e-12	1.44026	0.08495	0.152399	0.0205512	CO048336	LRC00786_4	FTH1 protein (Fragment)	Q6NS36	8e-18	Hypothetical protein MGC75752	Q6P4N0_XENTR	2e-21
Lr_AT1CF_26A10	2.51e-12	0.742582	0.0506371	2.48198	0.0751826	CO058389	LRC04326_1	Arginyl-tRNA synthetase variant (Fragment)	Q53GY4	7e-65	Arginyl-tRNA synthetase	Q5XJ11_BRARE	7e-65
Lr_Cu2CF_03B07	1.94e-12	3.19151	0.601263	0.13657	0.00610353	DR008350	LRC00971_2	FTH1 protein (Fragment)	Q6NS36	2e-21	Ferritin	Q8ISH6_9ARAC	8e-26
Lr_Cu2CF_33A05	1.91e-12	2.70558	0.433634	0.207999	0.00554049	DR009309	LRC09260_1	FTH1 protein (Fragment)	Q6NS36	3e-32	Ferritin heavy chain polypeptide 1 (Fragment)	Q86LZ3_BRALA	5e-37
Lr_adE_01C01	1.84e-12	1.77937	0.225656	0.0171077	0.00668623	CA036029	LRC00555_1
Lr_AT1CF_13A02	1.52e-12	1.94105	0.276746	0.168069	0.00441054	CO048011	LRC01214_1	FLJ00314 protein (Fragment)	Q6ZNK1	9e-24	FLJ00314 protein (Fragment)	Q6ZNK1_HUMAN	1e-22
Lr_PAHCF_24A07	8.53e-13	1.7584	0.12936	0.0155186	0.00673843	CF799585	LRC00075_7							Lumbricus terrestris mitochondrion	LTU24570	3e-80
Lr_Cu2CF_15D04	6.37e-13	3.42052	0.641703	0.0580897	0.0123253	DR008726	LRC05337_3	FTH1 protein (Fragment)	Q6NS36	2e-19	Ferritin	Q8WQM7_ARTSF	1e-20
Lr_PAHCF_55H08	4.69e-13	0.401313	0.063147	20.8463	4.64576	CN468515	LRC04101_1	ECH1 protein	Q96EZ9	8e-06	Putative enoyl-CoA hydratase/isomerase family protein	Q5YVK1_NOCFA	5e-16
Lr_Cu2CF_28B07	2.6e-13	1.33039	0.0720882	0.451726	0.0122083	DR009185	LRC04296_1
Lr_CHECF_15B09	2.25e-13	2.91379	0.479409	0.158049	0.00443819	CO378169	LRC06195_3	FTH1 protein (Fragment)	Q6NS36	4e-15	Ferritin	Q8ISH6_9ARAC	5e-15
Lr_PAHCF_23A06	2.2e-13	3.76071	0.748758	0.146019	0.00558791	CF799561	LRC01097_3	FTH1 protein (Fragment)	Q6NS36	2e-19	Ferritin	Q8WQM7_ARTSF	1e-21
Lr_Cd2CF_01H01	1.7e-13	3.50325	0.846628	0.0142802	0.00435689	CF610197	LRC01633_1
Lr_Cd2CF_14A02	1.69e-13	1.96434	0.192139	0.0174139	0.00646005	CF610699	LRC01956_1
Lr_Cu2CF_34G12	8.93e-14	3.21959	0.637139	0.116273	0.0034115	DR009370	LRC09308_1	Ferritin (Fragment)	Q7Z2W1	4e-18	Hypothetical protein MGC75752	Q6P4N0_XENTR	2e-21
Lr_Cu2CF_03C06	5.87e-15	2.52633	0.439864	0.0694823	0.00505129	DR008341	LRC08549_1	Ferritin (Fragment)	Q7Z2W1	4e-17	Hypothetical protein MGC75752	Q6P4N0_XENTR	8e-21
Lr_Cu2CF_16E06	4.6e-15	1.8326	0.200231	0.0569572	0.00918636	DR008803	LRC00569_2	FTH1 protein (Fragment)	Q6NS36	2e-20	Ferritin	Q8WQM7_ARTSF	5e-22	Lumbricus terrestris mitochondrion	NC_001673	5e-80
Lr_CHECF_05E10	8.64e-16	1.72748	0.142416	0.172239	0.0128746	CO408512	LRC06410_1	FTH1 protein (Fragment)	Q6NS36	1e-21	Ferritin	Q8ISH6_9ARAC	1e-25
Lr_Cu2CF_16A10	6.81e-17	2.9855	0.521827	0.0423821	0.00348952	DR008832	LRC02974_1	CHIT1 protein (Fragment)	Q6ISC2	2e-23	CG2989-PA	Q9W2Z3_DROME	7e-23
Lr_PAHCF_72A09	2.89e-17	1.886	0.187349	0.111967	0.00676484	CO048300	LRC00844_1
Lr_AT1CF_22C06	1.06e-17	1.88958	0.203309	0.116195	0.00280553	CO047764	LRC04940_1	Karyopherin (Importin)	Q53XN2	4e-07
Lr_PAHCF_62A07	4.39e-18	1.94388	0.192883	0.117793	0.00444236	CO058511	LRC05645_1	FTH1 protein (Fragment)	Q6NS36	2e-29	Ferritin heavy chain polypeptide 1 (Fragment)	Q86LZ3_BRALA	3e-30	Eisenia andrei cDNA clone EAI10539 similar to Ferritin	BP524592	1e-05
Lr_PAHCF_04G07	2.22e-18	0.554042	0.046602	16.1564	1.62981	CF798626	LRC02633_1
Lr_PAHCF_08E06	1.56e-18	2.35931	0.27304	0.0675027	0.00201781	CF798772	LRC02735_1				Galectin-3 (Galactose-specific lectin 3)	LEG3_CANFA	3e-10
Lr_PAHCF_68B08	1.51e-18	2.15178	0.204559	0.0945074	0.00391175	CO048474	LRC01102_1	Ferritin, light polypeptide	Q96CU0	8e-16	Ferritin heavy chain polypeptide 1 (Fragment)	Q86LZ3_BRALA	3e-17
Lr_Cu2CF_03C07	8.72e-20	2.27238	0.303028	0.0129669	0.0010698	DR008348	LRC05645_2	FTH1 protein (Fragment)	Q6NS36	2e-30	Ferritin heavy chain polypeptide 1 (Fragment)	Q86LZ3_BRALA	3e-34
Lr_PAHCF_62G07	4.4e-20	1.7372	0.125523	0.0897535	0.00614303	CO058554	LRC01577_1	CHIT1 protein (Fragment)	Q6ISC2	5e-09	Chitinase	Q8MY79_HAELO	7e-10
Lr_PAHCF_71E06	1.68e-20	2.09024	0.211171	0.0525663	0.00200297	CO048263	LRC05270_1
Lr_adE_02D04	1.81e-21	2.56025	0.451339	0.01	0	CA036124	LRC00610_1
Lr_adE_01C02	1.14e-21	2.90593	0.526138	0.01	0	CA036030	LRC00556_1	Myosin heavy chain, skeletal muscle, adult 1 (Myosin heavy chain IIx/d)	P12882	3e-27	Myosin heavy chain (Fragment)	Q9U0S7_MYTGA	1e-42
Lr_PAHCF_70G06	8.94e-22	1.83226	0.151906	0.0770789	0.00261271	CO048229	LRC00844_2	FTH1 protein (Fragment)	Q6NS36	1e-31	Ferritin heavy chain polypeptide 1 (Fragment)	Q86LZ3_BRALA	3e-36	Eisenia andrei cDNA clone EAI10539 similar to Ferritin	BP524592	1e-06
Lr_PAHCF_64F11	7.74e-22	1.52498	0.0876453	0.094417	0.00530826	CO048359	LRC03304_1	FTH1 protein (Fragment)	Q6NS36	3e-19	Hypothetical protein MGC75752	Q6P4N0_XENTR	6e-21
Lr_PAHCF_65A03	7.18e-24	1.43963	0.0820395	0.0492015	0.00278928	CO048383	LRC03304_2	FTH1 protein (Fragment)	Q6NS36	4e-16	Hypothetical protein MGC75752	Q6P4N0_XENTR	2e-19
