# Supplementary material for: Transcriptome profiling of developmental and xenobiotic responses in a keystone soil animal, the oligochaete annelid Lumbricus rubellus
Source: BMC Genomics. 2008 Jun 3;9:266. doi: 10.1186/1471-2164-9-266 (PMC2440553; doi:10.1186/1471-2164-9-266)
Supplement: Additional File 7 — Transcripts significantly changed in adult earthworms exposed to cadmium. A table showing all transcripts identified as changing significantly in adult earthworms exposed to cadmium (ANOVA, p < 0.05, Benjamini and Hochberg False Discovery Rate) [file 1471-2164-9-266-S7.xls]

## Sheet: Cadmium
ADDITIONAL FILE 7: Transcripts significantly changed in adult earthworms exposed to cadmium. ANOVA, p<0.05, Benjamini and Hochberg False Discovery Rate.
Lumbribase ID	Cadmium [mgkg-1]	0		9		21		35		59		Genbank ID	Cluster ID	Database: SwissProt(Human) Search Algorithum: BlastX			Database: Uniprot Search Algorithum: BlastX			Database: EMBL Search Algorithum: BlastN
	p-value	Mean	SE	Mean	SE	Mean	SE	Mean	SE	Mean	SE			Description	Swissprot Acc.	E Value	Uniprot ID	Uniprot ID	E Value	Description	EMBL ID	E Value
Lr_Cd2CF_69H12	0.0497	0.961625	0.0414642	1.0104	0.0874642	1.12	0.0897227	0.859418	0.0535279	0.492624	0.132444	DR077933	LRC11110_1	LATS, large tumor suppressor, homolog 2 (Drosophila)	Q5VZE1	5e-77	LATS	Q5VZE1_HUMAN	9e-76
Lr_PAHCF_14A11	0.0497	1.07302	0.240502	2.20507	0.774969	1.50582	0.688143	0.562719	0.164207	0.320171	0.0248244	CF799085	LRC02938_1
Lr_Cd2CF_05G01	0.0486	0.992037	0.0181927	1.52111	0.155895	1.76687	0.244401	1.63653	0.547863	2.57995	0.643845	CF611442	LRC02431_1
Lr_PAHCF_21E08	0.0486	0.991112	0.0594058	0.603189	0.0541954	0.729976	0.0658416	0.607359	0.0690346	0.6828	0.0680976	CF799517	LRC03228_1	Signal recognition particle 54 kDa protein (SRP54)	P61011	4e-19	Srp54-prov protein	Q7ZXH4_XENLA	5e-20
Lr_Cu2CF_30C01	0.0486	1.02659	0.121703	2.70719	0.99704	0.866064	0.224126	0.837683	0.365266	0.548735	0.069853	DR009204	LRC09179_1
Lr_AT1CF_16B12	0.0485	1.11958	0.251675	1.43642	0.185165	0.377425	0.0510759	1.90261	0.647838	0.801362	0.241112	CO047592	LRC00150_5	NADH dehydrogenase subunit 2	Q6WQ54	3e-40	NADH-ubiquinone oxidoreductase chain 2 (EC 1.6.5.3)	NU2M_LUMTE	3e-80	Lumbricus terrestris mitochondrion	LTU24570	4e-27
Lr_JV2CF_13A10	0.0485	1.02813	0.0435648	0.935474	0.0703217	0.987687	0.080082	0.826666	0.0597039	0.436884	0.14914	CO869428	LRC06781_1
Lr_CHECF_03C08	0.0485	1.02072	0.0828349	1.70769	0.133641	0.774733	0.0828453	1.02351	0.153378	0.748921	0.132091	CO378067	LRC00478_1
Lr_LC1ED_29C11	0.0485	1.00309	0.0241184	0.862105	0.0484337	1.31623	0.0776679	1.63392	0.344595	1.35719	0.136404	CF809618	LRC03526_1
Lr_JV2CF_33H05	0.0485	1.02403	0.117103	1.83005	0.12889	0.703825	0.0519916	1.15882	0.150178	0.803202	0.138952	CV462295	LRC00433_3	60S ribosomal protein L38	P63173	2e-23	Ribosomal protein L38	Q95V84_BRABE	7e-24
Lr_CHECF_85E02	0.0485	0.967517	0.0646381	0.90004	0.135601	0.841445	0.0682567	0.555153	0.0178141	0.843705	0.0924229	DR696804	LRC00234_1
Lr_PAHCF_20A06	0.0485	1.00952	0.0744564	1.97661	0.268714	0.548878	0.0701043	1.11831	0.481831	0.838399	0.154759	CF799469	LRC02996_1							Eisenia andrei cDNA clone EAI10380	BP524995	4e-48
Lr_Cu2CF_09D04	0.0485	1.00538	0.106863	1.09276	0.0694583	0.705601	0.253577	0.483999	0.158071	0.265041	0.0559472	DR008456	LRC08624_1	Potassium voltage-gated channel subfamily C member 4 (Voltage-gated potassium channel subunit Kv3.4)	Q03721	2e-14	Shaw potassium channel Kv3.1a	O76457_APLCA	1e-28
Lr_CHECF_28A04	0.0485	1.42094	0.416855	1.26077	0.294053	0.510374	0.0596904	0.387568	0.0502861	0.306049	0.058798	CO378325	LRC06308_1				SCBP2 protein	Q8T377_LUMTE	5e-22
Lr_PAHCF_70G06	0.0485	1.01128	0.0592596	1.03583	0.118882	0.935006	0.149729	0.770878	0.17605	0.190742	0.096785	CO048229	LRC00844_2	FTH1 protein (Fragment)	Q6NS36	1e-31	Ferritin heavy chain polypeptide 1 (Fragment)	Q86LZ3_BRALA	3e-36	Eisenia andrei cDNA clone EAI10539 similar to Ferritin	BP524592	1e-06
Lr_Cd2CF_19A04	0.0485	0.95771	0.0807749	2.21917	0.304406	1.59926	0.394382	2.01342	0.827255	2.81532	0.422864	CF610974	LRC00855_3	Keratin-associated protein 10-6 (Keratin-associated protein 10.6)	P60371	2e-07	Cadmium-metallothionein (MT)	MT_EISFO	8e-25
Lr_JV2CF_35C01	0.0483	0.955659	0.0507087	0.542639	0.0865372	0.628248	0.0701705	0.534964	0.0650624	0.551039	0.0606804	CV462519	LRC08286_1
Lr_Cu2CF_44C02	0.046	0.990701	0.0419294	1.23294	0.112098	1.15267	0.0808411	0.970812	0.0690175	0.614812	0.108081	DR009421	LRC09351_1
Lr_Cu2CF_10A01	0.0456	0.847219	0.202772	0.80697	0.149158	1.0034	1.01952	0.327622	0.0989555	0.166008	0.0352067	DR008504	LRC08658_1
Lr_PAHCF_25F08	0.0455	1.03834	0.0971491	0.496386	0.0466012	0.68465	0.073515	0.655497	0.105662	0.697442	0.0713862	CF799685	LRC03343_1
Lr_Cu2CF_34G12	0.0453	1.00121	0.200388	1.26346	0.634905	1.16411	0.297465	0.580252	0.2871	0.134693	0.0465365	DR009370	LRC09308_1	Ferritin (Fragment)	Q7Z2W1	4e-18	Hypothetical protein MGC75752	Q6P4N0_XENTR	2e-21
Lr_CHECF_25F11	0.0453	1.06536	0.0703883	1.20619	0.126863	0.953496	0.0313379	1.59331	0.20207	0.831609	0.0737397	CO378237	LRC01605_1
Lr_CHECF_04D10	0.0453	0.949732	0.113773	2.62122	0.285954	0.644575	0.256251	0.755083	0.133554	0.678462	0.199348	CO378411	LRC06374_1
Lr_Cd2CF_15D07	0.0453	1.09838	0.0822098	1.23004	0.144774	1.85983	0.115408	1.71586	0.161964	1.79666	0.232427	CF610782	LRC02008_1
Lr_CHECF_19B05	0.0453	1.14896	0.163085	2.50696	0.389659	1.10097	0.279285	1.19592	0.928009	0.264065	0.0828067	CO378369	LRC01097_2	FTH1 protein (Fragment)	Q6NS36	2e-19	Ferritin	Q8WQM7_ARTSF	4e-21
Lr_PAHCF_07E02	0.0447	0.996625	0.0297605	0.893326	0.086281	1.03298	0.114945	0.856193	0.129413	0.459208	0.112339	CF798734	LRC02714_1
Lr_PAHCF_27G03	0.0441	0.995473	0.0857546	0.549817	0.101997	0.649567	0.0200844	0.562436	0.024383	0.737042	0.0647722	CF799822	LRC03433_1	ATP6V0C protein	Q6FH26	1e-43	Vacuolar ATP synthase 16 kDa proteolipid subunit (EC 3.6.3.14)	VATL_MANSE	4e-45
Lr_JV2CF_32F03	0.0441	1.06747	0.132858	1.7813	0.672428	0.651292	0.085761	1.15396	0.0530788	0.542029	0.0523639	CV462605	LRC00929_1				4930487N19Rik protein	Q7TN07_MOUSE	2e-18
Lr_Cd2CF_69H11	0.044	1.00617	0.0963784	1.13659	0.133469	0.403678	0.0819971	0.684893	0.148553	0.540937	0.105408	DR077919	LRC11099_1
Lr_Cd2CF_06F12	0.0434	0.955145	0.107558	1.33702	0.22848	0.282847	0.0701575	1.1014	0.549585	0.637533	0.18289	CF611502	LRC02471_1	Hypothetical protein HSPC268	Q75M90	3e-10	Hypothetical protein HSPC268	Q96HJ9_HUMAN	5e-09
Lr_Cu2CF_38B04	0.043	1.07372	0.153083	1.62511	0.329612	0.782421	0.288172	1.38119	0.256753	0.289238	0.116307	DR009540	LRC09445_1	FTH1 protein (Fragment)	Q6NS36	8e-32	Ferritin heavy chain (EC 1.16.3.1)	FRIH_ECHGR	8e-32	Eisenia andrei cDNA clone EAI10539 similar to Ferritin	BP524592	3e-06
Lr_CHECF_70C06	0.0428	0.959472	0.0560419	1.05679	0.120537	0.328868	0.06546	0.910231	0.320019	0.730256	0.260358	DR076396	LRC10041_1
Lr_PAHCF_04G09	0.0428	0.990881	0.116257	1.44655	0.347707	0.930571	0.157344	0.493038	0.148267	0.489582	0.0510597	CF798628	LRC01494_1	Hypothetical protein FLJ16415	Q6ZN56	1e-126	Hypothetical protein	Q6P8L0_MOUSE	1e-134
Lr_Cd2CF_11D02	0.0428	0.964401	0.0468702	1.31485	0.194021	0.621372	0.0818216	0.822258	0.0741673	0.812852	0.0931067	CF610533	LRC01850_1
Lr_PAHCF_68F03	0.0428	0.98231	0.0387754	0.639845	0.126251	0.66424	0.0835617	0.560067	0.0435574	0.542097	0.0424632	CO048452	LRC03984_1				Putative stress-related protein	Q75LL0_ORYSA	1e-06
Lr_PAHCF_27D03	0.0428	0.949496	0.113353	0.838776	0.176857	0.685711	0.0528867	0.394689	0.0599225	0.582956	0.0680722	CF799798	LRC03418_1
Lr_PAHCF_18C01	0.0428	1.01924	0.140553	0.4176	0.0372001	0.560466	0.0706065	0.462507	0.0605186	0.561748	0.109725	CF799354	LRC03122_1	Aspartate aminotransferase, mitochondrial precursor (EC 2.6.1.1)	P00505	3e-83	Glutamate oxaloacetate transaminase 2	Q7ZWF5_BRARE	6e-86
Lr_Cd2CF_01F01	0.0428	1.00272	0.0861762	1.29175	0.0347178	0.743993	0.105649	0.372317	0.122438	0.863688	0.147727	CF610179	LRC01620_1
Lr_Cd2CF_61F07	0.0425	1.00018	0.0973956	1.21896	0.0580236	0.537838	0.021103	1.63666	0.258428	0.853426	0.238427	DR077304	LRC02110_1
Lr_JV2CF_23G04	0.0425	1.00206	0.072941	0.814006	0.0345647	0.994338	0.0821262	1.63612	0.209094	1.28147	0.103308	CV072537	LRC07307_1	Chitinase 3-like 2	Q5VUV7	2e-13	Chitinase (EC 3.2.1.14)	Q5NKG0_ONCMY	8e-23
Lr_Cd2CF_01B11	0.0425	0.986012	0.0464384	1.08721	0.128189	0.888708	0.132705	0.708795	0.104884	0.444419	0.111997	CF610151	LRC01600_1	THOC3 protein	Q6NZ53	9e-84	Zgc:100815	Q6AXK9_BRARE	8e-87
Lr_Cd2CF_70H01	0.0425	1.09597	0.252962	1.13869	0.247831	0.346121	0.0622748	2.23601	0.559369	0.619795	0.225611	DR077934	LRC00510_5	NADH dehydrogenase subunit 4	Q7Y891	2e-82	NADH-ubiquinone oxidoreductase chain 4 (EC 1.6.5.3)	NU4M_LUMTE	1e-154	Lumbricus terrestris mitochondrion	NC_001673	1e-172
Lr_LC1ED_16D09	0.0425	1.03425	0.0502402	0.968702	0.0588219	1.02919	0.0368015	1.65753	0.262049	1.07957	0.0378883	CF416784	LRC01358_1
Lr_Cu2CF_15B01	0.0425	1.06091	0.0875187	1.70846	0.291115	0.838011	0.12358	0.773165	0.0565974	0.812141	0.0597438	DR008570	LRC08706_1				Destabilase I	Q25091_HIRME	5e-34
Lr_AT1CF_05E06	0.0425	0.892028	0.244753	1.08947	0.12515	0.875528	0.367893	0.178101	0.114084	0.228425	0.0844704	CO046944	LRC00836_4							Eisenia andrei cDNA clone EAI11041	BP525286	9e-31
Lr_Cu2CF_43B10	0.0425	1.05881	0.0864185	1.46302	0.170494	0.898494	0.15263	0.931996	0.169613	0.576161	0.0574692	DR009408	LRC09340_1
Lr_Cd2CF_20E01	0.0412	0.93164	0.0761963	5.40197	1.09161	5.82754	2.02743	7.56344	4.88358	15.3373	4.25887	CF611058	LRC01607_2				Metallothionein 2B (Metallothionein 2A)	Q9GN45_LUMRU	4e-27	Lumbricus terrestris mRNA for metallothionein	LTE010263	1e-176
Lr_PAHCF_16C06	0.0408	1.04165	0.155252	1.42146	0.170518	0.847018	0.128036	1.50952	0.172173	0.511856	0.0430694	CF799211	LRC03023_1
Lr_CHECF_30C11	0.0408	0.984028	0.114814	1.39728	0.167551	0.470112	0.0296376	0.938877	0.20717	0.507209	0.124996	CO408708	LRC06558_1
Lr_PAHCF_64F11	0.0402	0.99315	0.0455595	0.980732	0.112949	1.28321	0.0860578	1.09416	0.17965	0.397896	0.117202	CO048359	LRC03304_1	FTH1 protein (Fragment)	Q6NS36	3e-19	Hypothetical protein MGC75752	Q6P4N0_XENTR	6e-21
Lr_PAHCF_67F09	0.0402	0.886461	0.0411175	0.8734	0.101031	1.28618	0.189013	0.602136	0.109868	1.29516	0.0919598	CO048429	LRC00477_3							Lumbricus terrestris mitochondrion	LTU24570	1e-157
Lr_Cu2CF_11H05	0.0402	0.962071	0.0574253	2.04382	0.211672	0.939758	0.34946	0.600793	0.122797	0.48646	0.0730889	DR008922	LRC08974_1
Lr_PAHCF_66E05	0.0402	0.954198	0.0537234	0.858369	0.0265324	0.611954	0.0443581	0.963189	0.161478	0.625166	0.0669095	CO048183	LRC02624_1
Lr_AT1CF_18B02	0.0387	1.10426	0.104803	0.66483	0.0352041	0.863144	0.0740997	0.693126	0.173094	0.498435	0.0646799	CO047393	LRC04691_1
Lr_PAHCF_05F07	0.0387	0.98078	0.0649509	0.479577	0.0844871	1.08589	0.182044	0.799846	0.127801	0.869137	0.0272494	CF798672	LRC02668_1
Lr_JV2CF_55H02	0.0387	0.918605	0.08505	1.28687	0.219402	0.910533	0.103831	0.670309	0.0718045	0.430705	0.11764	DR697066	LRC11297_1
Lr_PAHCF_56A05	0.0387	0.946278	0.241813	0.711233	0.188917	0.396417	0.0597722	0.302131	0.0496643	0.268261	0.0275321	CN468518	LRC02930_1
Lr_PAHCF_64C07	0.0386	0.963006	0.149505	0.977356	0.0559476	0.440421	0.0676139	0.82446	0.194647	0.443224	0.0497357	CO048357	LRC05334_1
Lr_PAHCF_19A04	0.0386	0.986416	0.0960753	1.70455	0.0587424	0.982746	0.143586	0.557849	0.0612171	0.693261	0.152503	CF799412	LRC03160_1
Lr_Cd2CF_51F03	0.0386	1.04902	0.0661739	1.44105	0.0249624	1.12529	0.112149	1.50156	0.15101	1.7794	0.210553	CF611353	LRC02382_1
Lr_Cu2CF_44G11	0.0386	0.961669	0.12228	1.59815	0.269313	0.779817	0.172635	0.782281	0.269233	0.319333	0.0676836	DR009459	LRC09383_1
Lr_JV2CF_12F06	0.0383	1.01039	0.0372577	1.41522	0.184842	0.939755	0.0355249	1.06941	0.14035	0.814908	0.0340867	CO869337	LRC00367_2							Eisenia andrei cDNA clone EAI10893	BP525211	3e-12
Lr_CHECF_59C05	0.0373	0.927242	0.0507385	1.18627	0.184941	1.22201	0.218087	0.713858	0.235038	0.451956	0.0661969	DR076875	LRC10338_1
Lr_Cu2CF_15F06	0.037	1.05681	0.256229	1.80484	1.35654	0.510693	0.108992	1.73496	1.33763	0.202836	0.152398	DR008738	LRC05947_1	CHI3L2 protein (Chitinase 3-like 2)	Q96F97	3e-25	Chitotriosidase precursor (EC 3.2.1.14)	Q6QJD2_MOUSE	1e-24
Lr_PAHCF_18G05	0.037	1.02639	0.0210016	0.709436	0.0508919	0.780213	0.061293	0.619401	0.064812	0.986976	0.140861	CF799394	LRC03148_1							Earthworm DNA sequence	LUMBT	2e-06
Lr_PAHCF_72G10	0.037	1.02114	0.110733	0.510288	0.0922641	0.751288	0.0745375	0.472329	0.0314497	0.619686	0.0681839	CO048301	LRC05292_1
Lr_PAHCF_13F11	0.037	1.00943	0.137776	1.65535	0.346715	0.799866	0.0462066	0.686257	0.032933	0.502492	0.0595261	CF799068	LRC02926_1
Lr_PAHCF_05F08	0.0366	1.18077	0.173364	0.967109	0.0753863	0.696758	0.0733975	0.44677	0.0325368	0.523378	0.104077	CF798673	LRC02669_1
Lr_Cu2CF_36F11	0.0365	0.86039	0.165408	1.94631	0.357776	1.28866	0.299427	0.853293	0.395149	0.274638	0.0656844	DR009495	LRC09411_1	FTH1 protein (Fragment)	Q6NS36	1e-12	Ferritin heavy chain polypeptide 1 (Fragment)	Q86LZ3_BRALA	2e-12
Lr_JV2CF_13G04	0.0365	0.749098	0.190897	0.566119	0.195414	0.18869	0.0388922	0.268966	0.0278517	0.17882	0.0376335	CO869386	LRC06759_1							Eisenia andrei cDNA clone EAI10185	BP524925	1e-09
Lr_Cu2CF_16C07	0.0363	1.05319	0.130242	1.72486	0.34933	0.990043	0.119745	1.12084	0.510629	0.35564	0.0933254	DR008821	LRC01094_3	Cytoplasmic activation/proliferation-associated protein 2	Q6IMN6	8e-08	Novel protein similar to vertebrate gliacolin (C1Q)	Q7T129_BRARE	2e-08
Lr_Cd2CF_11E10	0.0356	1.02576	0.0612157	0.897568	0.0852253	1.52524	0.112551	1.41471	0.188936	1.4316	0.0970376	CF610549	LRC01861_1
Lr_Cu2CF_39A10	0.0346	0.948521	0.0809803	1.62474	0.235464	0.919705	0.107406	0.585831	0.0963204	0.656946	0.076932	DR009606	LRC05841_1							Eisenia andrei cDNA clone EAI10693	BP525132	3e-10
Lr_Cd2CF_10B09	0.0346	0.9747	0.102025	1.13202	0.0185847	1.80584	0.153426	1.81741	0.289214	1.68707	0.131152	CF610449	LRC01791_1	Indoleamine-pyrrole 2,3 dioxygenase	Q540B4	4e-23	Indoleamine-pyrrole 2	Q540B4_HUMAN	1e-21
Lr_Cu2CF_34H01	0.0334	0.944738	0.0557595	1.69005	0.287515	0.631359	0.0607768	1.07811	0.237332	0.712688	0.120487	DR009328	LRC06299_1
Lr_Cu2CF_32B07	0.0325	1.03387	0.27635	1.21727	0.499814	1.19265	0.512916	0.801916	0.456804	0.238598	0.0407746	DR009256	LRC09000_1	CHIT1 protein (Fragment)	Q6ISC2	2e-15	MGC80644 protein	Q6GP67_XENLA	2e-16
Lr_JV2CF_13F01	0.0325	1.06565	0.105035	1.10006	0.171	1.20981	0.100778	0.694417	0.287269	0.310321	0.0671349	CO869372	LRC00099_3	Sialic acid-specific acetylesterase II (Cytosolic sialic acid 9-O-acetylesterase homolog)	Q9HAT2	6e-63	Similar to yolk sac gene 2	Q7ZU65_BRARE	1e-70
Lr_Cu2CF_20H10	0.0319	1.39738	0.272803	0.891405	0.47648	0.563202	0.207134	0.309246	0.0392339	0.390271	0.040574	DR008603	LRC08730_1
Lr_JV2CF_58F10	0.0307	1.0636	0.0491477	1.05061	0.120623	1.52639	0.212809	0.982124	0.035122	1.67101	0.0654099	DR697058	LRC00060_5							Lumbricus terrestris mitochondrion	NC_001673	0
Lr_Cd2CF_01C10	0.0305	0.66091	0.497137	11.251	1.73432	16.4241	2.43974	12.0752	39.5573	37.5509	14.7863	CF610159	LRC01607_3				Metallothionein 2B (Metallothionein 2A)	Q9GN45_LUMRU	1e-24	Lumbricus terrestris mRNA for metallothionein	LTE010263	0
Lr_Cd2CF_67B04	0.0303	0.981976	0.0539705	0.79652	0.0602608	0.986758	0.06212	0.805531	0.0680303	1.51451	0.228352	DR077737	LRC02787_1	Lamin B2	Q03252	6e-07	Filarin	Q25089_HAEMA	6e-18
Lr_LC1ED_05C07	0.03	1.0098	0.0425287	1.09303	0.154255	1.31334	0.106096	1.74713	0.202566	1.30817	0.0685571	CF416135	LRC00964_1
Lr_Cd2CF_63E10	0.0291	0.988283	0.0926897	1.09401	0.17202	0.789291	0.275548	0.530128	0.102425	0.346247	0.0304274	DR077459	LRC10743_1
Lr_Cu2CF_33B04	0.0291	0.987639	0.0439458	1.42545	0.0725394	0.98247	0.153629	1.84109	0.0977406	1.31515	0.191327	DR009299	LRC07657_1	Similar to RIKEN cDNA 9230116B18 gene (Novel protein)	Q8N6N7	2e-21	Similar to RIKEN cDNA 9230116B18 gene (Novel protein)	Q8N6N7_HUMAN	5e-20
Lr_Cd2CF_16F01	0.0282	0.978598	0.0758297	1.09964	0.0600765	0.484114	0.0804049	0.861207	0.112409	0.680405	0.0709147	CF610854	LRC02058_1
Lr_CHECF_58F01	0.0274	1.08828	0.172846	1.94028	0.17143	1.00724	0.214684	1.00954	0.228779	0.447766	0.052967	DR076827	LRC10304_1
Lr_Cu2CF_23H05	0.0274	1.05692	0.0871373	1.43752	0.0824552	1.4051	0.113473	0.444622	0.282596	0.338623	0.0390496	DR008683	LRC08793_1
Lr_CHECF_05E10	0.0274	1.03114	0.0557277	1.04817	0.120588	0.812597	0.167702	1.17	0.192446	0.262818	0.0980797	CO408512	LRC06410_1	FTH1 protein (Fragment)	Q6NS36	1e-21	Ferritin	Q8ISH6_9ARAC	1e-25
Lr_JV2CF_12G12	0.0274	1.02037	0.0421193	0.984605	0.0536393	1.10224	0.138853	0.70232	0.187496	0.468587	0.0713364	CO869382	LRC06756_1
Lr_Cu2CF_25C01	0.0274	1.03291	0.0457795	1.72508	0.232486	0.88457	0.117986	0.793856	0.12182	0.548438	0.0995676	DR009071	LRC09090_1
Lr_Cu2CF_08H10	0.0274	1.08481	0.100842	1.25464	0.170799	1.08824	0.107592	0.254121	0.1299	0.631504	0.230498	DR008437	LRC08611_1	OTTHUMP00000018178	Q5VTU8	3e-06	ENSANGP00000012584 (Fragment)	Q7PRR3_ANOGA	7e-11
Lr_Cd2CF_21A04	0.0274	0.99888	0.0514264	1.97721	0.327364	1.51315	0.18798	2.44208	0.580576	2.88275	0.703518	CF611093	LRC02214_1
Lr_PAHCF_10F03	0.0274	1.11024	0.125268	1.49429	0.224356	1.06092	0.106985	1.63171	0.0518962	0.621262	0.0568105	CF798896	LRC02815_1
Lr_Cu2CF_28B07	0.0274	0.92066	0.0763488	1.57281	0.156357	0.859436	0.122767	0.877604	0.0987583	0.617338	0.0499968	DR009185	LRC04296_1
Lr_adE_02G08	0.0274	1.118	0.158623	2.02011	0.337409	1.25276	0.112395	1.28547	0.0642863	0.439838	0.113625	CA036160	LRC00637_1	Mitochondrial aldehyde dehydrogenase 2 variant (Fragment)	Q53FB6	2e-60	Retinal dehydrogenase 1 (EC 1.2.1.36)	AL1A1_CHICK	3e-60	Eisenia andrei cDNA clone EAI10971 similar to Aldehyde Dehydrogenase	BP524496	4e-69
Lr_AT1CF_30C06	0.0274	0.98002	0.0655648	1.13181	0.104451	0.768676	0.0120799	1.61986	0.228589	0.825337	0.0990037	CO047458	LRC04739_1
Lr_AT1CF_28F11	0.027	0.965896	0.0293369	0.955549	0.0147257	1.12281	0.0586095	1.77339	0.342894	1.47848	0.140275	CO046837	LRC02209_1	NADP-dependent leukotriene B4 12-hydroxydehydrogenase (EC 1.3.1.74)	Q14914	5e-82	LOC495998 protein	Q5PQ31_XENLA	7e-75
Lr_AT1CF_39H01	0.027	1.00738	0.0911472	1.7335	0.586751	1.14684	0.165299	0.685976	0.228805	0.388093	0.0622841	DR697230	LRC11409_1	Hypothetical protein GCC185	Q4ZG46	2e-34	GRIP and coiled-coil domain-containing protein 2 (Golgi coiled coil protein GCC185)	GCC2_HUMAN	5e-33
Lr_Cu2CF_32C10	0.027	1.03058	0.0648993	2.00227	0.137526	0.889141	0.167252	0.884429	0.199127	0.8565	0.0867233	DR009296	LRC05551_4
Lr_PAHCF_72G03	0.0244	0.924299	0.13907	1.52066	0.407613	0.477871	0.0397256	0.417205	0.118665	0.346128	0.042517	CO048290	LRC05282_1				Destabilase I	Q25091_HIRME	2e-30
Lr_CHECF_86G11	0.0244	1.0344	0.0466308	2.58259	0.203997	0.779093	0.316346	0.67128	0.166674	0.537194	0.129591	DR696863	LRC06021_1
Lr_PAHCF_17B05	0.0244	0.695762	0.150685	0.877037	0.0994736	1.05436	0.350944	0.390606	0.387662	0.12316	0.0210937	CF799268	LRC01072_1
Lr_Cu2CF_33H09	0.0244	0.982688	0.081463	1.6997	0.815436	0.85309	0.144067	1.15855	0.24364	0.366273	0.075851	DR009321	LRC09144_1
Lr_Cd2CF_04F06	0.0237	1.08289	0.17959	0.989153	0.22533	0.549412	0.229691	0.395463	0.00093557	0.31851	0.0152552	CF611407	LRC02412_1
Lr_JV2CF_10A05	0.0227	0.97518	0.0447458	1.04186	0.102065	0.775126	0.203644	0.505517	0.146973	0.181251	0.0529346	CO869968	LRC07152_1
Lr_Cu2CF_34C07	0.0216	0.805673	0.142435	1.04908	0.212078	1.12175	0.324476	0.322355	0.0388371	0.252796	0.0577456	DR009335	LRC00399_7	Cytochrome c oxidase subunit III	Q4VFD0	6e-88	Cytochrome c oxidase subunit 3 (EC 1.9.3.1)	COX3_LUMTE	1e-85	Lumbricus terrestris mitochondrion	LTU24570	8e-41
Lr_PAHCF_66E03	0.021	0.987326	0.0713825	0.450979	0.0442998	0.648245	0.0938453	0.507455	0.0531133	0.579056	0.0802318	CO048167	LRC05206_1	Churchill protein	Q8WUH1	2e-33	Churchill protein	CHUR_MOUSE	3e-28
Lr_Cu2CF_29E12	0.021	1.02867	0.151777	1.07313	0.874066	0.926605	0.254235	0.831362	0.290803	0.210067	0.0405024	DR009206	LRC06024_1	FTH1 protein (Fragment)	Q6NS36	5e-12	Ferritin	Q6WNX5_9ACAR	9e-11
Lr_Cu2CF_38E06	0.0209	1.13745	0.166829	1.96361	0.0798643	0.774589	0.22663	1.38714	0.388046	0.224061	0.0844958	DR009550	LRC06213_1	FTH1 protein (Fragment)	Q6NS36	8e-19	Hypothetical protein MGC75752	Q6P4N0_XENTR	7e-21
Lr_PAHCF_56H04	0.0209	1.00439	0.0999066	0.962661	0.120514	0.938038	0.177647	0.40559	0.112255	0.41784	0.0548789	CO058848	LRC05916_1
Lr_CHECF_10E12	0.0208	0.995009	0.0577012	0.8697	0.01876	0.753667	0.0757833	0.593134	0.0728579	0.6284	0.0287933	CO377946	LRC06030_1	Hypothetical protein PPP3R1	Q53SL0	4e-54	Calcineurin B	Q9NKW7_PATYE	2e-54
Lr_AT1CF_11E06	0.0208	0.984136	0.180692	1.12821	0.153458	0.323115	0.0645807	1.94982	0.509811	0.842264	0.18641	CO047364	LRC00847_5	Cytochrome b	Q4ZFC7	1e-138	Cytochrome b	CYB_LUMTE	1e-162	Lumbricus terrestris mitochondrion	LTU24570	1e-162
Lr_PAHCF_67C11	0.0208	0.985508	0.027998	0.838715	0.0852291	0.716729	0.102137	0.583491	0.0574408	0.636415	0.0115164	CO048451	LRC05397_1				AprA (PhoPQ-activated pathogenicity-related protein)	Q5XM24_DICDI	2e-15
Lr_PAHCF_67B08	0.0207	0.995815	0.0360435	0.713304	0.0253625	0.833941	0.0144108	0.560509	0.0693801	0.691423	0.077934	CO048430	LRC05382_1
Lr_Cu2CF_42C08	0.0203	0.998555	0.0511401	1.02547	0.0312133	1.42254	0.0783597	1.28854	0.0502971	1.17455	0.0279062	DR009688	LRC09556_1
Lr_JV2CF_04A05	0.0203	1.04496	0.0866506	1.42655	0.452007	1.01013	0.18135	0.596643	0.101044	0.213332	0.101643	CO869643	LRC06926_1	Hypothetical protein FLJ38599	Q8N909	3e-08	Endoglucanase 2	Q9U901_9NEOP	3e-29
Lr_CHECF_57G10	0.0203	1.02726	0.0951163	1.58749	0.15138	0.72989	0.184537	0.301413	0.0884524	0.757692	0.181112	DR076258	LRC00360_2	Ribosomal protein L7a	Q5T8U4	1e-103	LOC447981 protein (Fragment)	Q6DFP1_XENTR	1e-105	Eisenia andrei cDNA clone EAI11084 similar to ribosomal protein L7a	BP524436	1e-128
Lr_AT1CF_09F05	0.0202	1.05445	0.0581389	2.46124	0.469102	3.53753	0.378175	3.81073	0.154778	2.68395	0.987908	CO047075	LRC04158_2	Keratin-associated protein 10-6 (Keratin-associated protein 10.6)	P60371	1e-07	Cadmium-metallothionein (MT)	MT_EISFO	4e-21
Lr_PAHCF_63H08	0.0202	0.945487	0.0510157	0.934145	0.047702	0.599746	0.0488497	0.871345	0.0298194	0.737979	0.0538509	CO058607	LRC05752_1	Glucosamine-6-phosphate isomerase SB52	Q8TDQ7	1e-127	Glucosamine-6-phosphate isomerase SB52	Q8TDQ7_HUMAN	1e-126
Lr_AT1CF_29D08	0.0202	0.927923	0.0714763	0.425321	0.0923856	0.457611	0.0290042	0.72504	0.0615498	0.515155	0.0348607	CO047897	LRC05030_1
Lr_Cu2CF_02A03	0.0201	0.963712	0.074243	2.74242	0.190191	0.858532	0.291535	0.73399	0.169904	0.611278	0.18356	DR008296	LRC05551_2							Eisenia andrei cDNA clone EAI11074	BP525297	2e-06
Lr_Cu2CF_03C07	0.0198	1.1033	0.118376	1.44893	0.319055	0.541464	0.201173	1.58163	0.148449	0.187052	0.0891522	DR008348	LRC05645_2	FTH1 protein (Fragment)	Q6NS36	2e-30	Ferritin heavy chain polypeptide 1 (Fragment)	Q86LZ3_BRALA	3e-34
Lr_PAHCF_55C11	0.0187	1.08662	0.150678	1.59794	0.213867	0.576896	0.0948236	1.17112	0.283965	0.249123	0.0737066	CO058818	LRC05897_1
Lr_Cd2CF_06F03	0.0187	1.00769	0.0370017	1.23869	0.0223679	1.55346	0.123396	1.41598	0.168021	1.49584	0.0967998	CF611498	LRC02467_1
Lr_LC1ED_26C05	0.0175	1.3449	0.282303	3.27132	0.386656	0.392052	0.152973	0.318775	0.0271558	0.319555	0.0624876	CF426609	LRC01470_1				Calexcitin	O76730_TODPA	8e-15
Lr_PAHCF_71E06	0.0175	0.994629	0.0458774	0.9822	0.112585	0.928884	0.0950738	0.708255	0.0810522	0.147618	0.0579133	CO048263	LRC05270_1
Lr_Cu2CF_38C11	0.0175	1.00351	0.0511911	0.990506	0.0386472	1.09672	0.0721832	0.954287	0.0129535	0.473421	0.117548	DR009567	LRC09466_1
Lr_JV2CF_27H10	0.0175	0.995515	0.112303	2.06056	0.519797	0.648307	0.0742853	1.11147	0.177207	0.54173	0.0536967	CV072707	LRC07616_1	Elastase 3, pancreatic (Protease E)	Q96QL8	1e-16	Lumbrokinase-4	Q6T375_EISFO	5e-44	Eisenia andrei cDNA clone EAI10136 similar to fibrinolytic enzyme	BP524414	1e-50
Lr_Cu2CF_26D07	0.0175	1.00533	0.0790847	1.87575	0.198439	0.586063	0.104248	1.21231	0.125916	0.787746	0.131612	DR009141	LRC09135_1							Eisenia andrei cDNA clone EAI10625 similar to Ribosomal protein L41	BP524745	4e-16
Lr_Cu2CF_10G02	0.0171	0.957928	0.0472595	1.33761	0.170966	0.885514	0.320193	0.691147	0.0954005	0.254855	0.101088	DR008505	LRC04699_1							L.terrestris act gene (1855 bp)	LTACT1855	2e-18
Lr_PAHCF_68H04	0.0171	1.06139	0.0589133	0.843336	0.0154363	0.939639	0.0769291	0.636138	0.0951093	0.612878	0.0456358	CO048457	LRC05401_1
Lr_PAHCF_62H04	0.0167	1.03382	0.091062	0.709484	0.0762859	0.724447	0.0150327	0.499281	0.0183396	0.645343	0.0711084	CO058560	LRC05719_1	Xylulokinase	O75191	3e-38	Xylulokinase homolog	Q7T342_BRARE	6e-41
Lr_Cu2CF_34C05	0.0163	1.02363	0.110566	2.12637	0.536664	0.802195	0.103665	0.930307	0.244975	0.53495	0.0136521	DR009343	LRC02745_1				Hypothetical protein	Q5BG31_EMENI	3e-06
Lr_CHECF_43D10	0.0147	0.953344	0.0986163	0.975343	0.11833	0.737116	0.28595	0.371535	0.0892301	0.21356	0.0467952	DR075777	LRC01150_1	GDI2 protein (GDP dissociation inhibitor 2)	Q6IAT1	6e-08	ENSANGP00000011972	Q7PMF3_ANOGA	5e-10	Eisenia andrei cDNA clone EAI10080	BP524892	7e-42
Lr_CHECF_04A01	0.0146	1.04371	0.0945734	1.59045	0.104698	0.705873	0.0631598	1.34461	0.0230591	0.778414	0.06804	CO378148	LRC06182_1
Lr_Cd2CF_06C03	0.0137	1.08566	0.132151	1.65728	0.0129488	2.34549	0.193479	1.89805	0.180934	2.25874	0.203842	CF611473	LRC02450_1
Lr_PAHCF_55G11	0.0137	0.942999	0.095009	1.12258	0.100039	0.415614	0.0692025	0.598836	0.188139	0.268436	0.0647055	CN468512	LRC04098_1	Chromosome 6 open reading frame 53 (Fragment)	Q5T4I6	1e-14	Transmembrane protein 14C	TM14C_MOUSE	2e-13	Eisenia andrei cDNA clone EAI10192 similar to P11 protein	BP524568	6e-50
Lr_JV2CF_36C10	0.0129	1.09862	0.0991733	1.15982	0.0607833	0.909886	0.358857	0.561582	0.159146	0.325209	0.0306785	CV462520	LRC08287_1
Lr_JV2CF_13H05	0.0126	1.2912	0.257137	2.9909	0.227696	0.55356	0.120168	0.564402	0.114539	0.413185	0.10796	CO869389	LRC06762_1							L.terrestris act gene (1855 bp)	LTACT1855	4e-16
Lr_PAHCF_56G10	0.0125	0.977634	0.244988	1.85648	0.435038	0.939537	0.352861	0.985194	0.499837	0.0818505	0.0371202	CO058843	LRC01214_2	FLJ00314 protein (Fragment)	Q6ZNK1	1e-23	FLJ00314 protein (Fragment)	Q6ZNK1_HUMAN	2e-22
Lr_Cu2CF_23F12	0.0125	1.02377	0.0783517	1.92425	0.578542	0.738439	0.063848	0.774415	0.230141	0.433646	0.0691192	DR008703	LRC04208_1
Lr_Cd2CF_08H04	0.0123	0.984353	0.0554539	1.51589	0.185325	1.52179	0.188824	1.68695	0.22209	2.95443	0.518929	CF610392	LRC01756_1	Cytochrome P450 2R1 (EC 1.14.14.-)	Q6VVX0	4e-25	Cytochrome P450 2R1 (EC 1.14.14.-)	CP2R1_HUMAN	1e-24
Lr_CHECF_18E05	0.0123	0.976787	0.153961	1.35479	0.196726	0.96044	0.295004	0.696402	0.250855	0.270196	0.0450517	CO377994	LRC06067_1	RING-box protein 1 (Rbx1)	P62877	5e-54	Hypothetical protein (Fragment)	Q642J6_BRARE	5e-49	Eisenia andrei cDNA clone EAI10251 similar to hyperosmotic protein 21	BP524421	1e-142
Lr_Cd2CF_09F12	0.0123	1.01229	0.0694647	1.60179	0.178076	0.439619	0.0550759	0.86755	0.173172	0.652253	0.159362	CF610422	LRC01772_1	OTTHUMP00000017000 (Fragment)	Q5T253	1e-10	OTTHUMP00000017000 (Fragment)	Q5T253_HUMAN	2e-09
Lr_JV2CF_38G05	0.0123	0.992216	0.0861626	0.84277	0.271943	0.677524	0.286715	1.05095	0.240777	0.28283	0.0310736	CV462069	LRC07979_1
Lr_AT1CF_05D08	0.0121	0.984063	0.0839141	1.23156	0.184555	0.913785	0.0465569	0.528952	0.0289254	0.765692	0.0536834	CO058135	LRC05421_1
Lr_PAHCF_55G08	0.0118	0.988782	0.168408	1.76817	0.379908	0.686221	0.223382	0.625321	0.182267	0.117651	0.0323667	CN468510	LRC01102_2	FTH1 protein (Fragment)	Q6NS36	1e-15	Ferritin	Q8ISH6_9ARAC	2e-15
Lr_CHECF_06A08	0.0118	1.06069	0.150153	1.14292	0.147727	0.389524	0.0439505	1.86133	0.780048	0.781219	0.088428	CO408525	LRC00510_3	NADH dehydrogenase subunit 4	Q7Y891	3e-30	NADH-ubiquinone oxidoreductase chain 4 (EC 1.6.5.3)	NU4M_LUMTE	4e-71	Lumbricus terrestris mitochondrion	LTU24570	1e-82
Lr_LC1ED_12B07	0.0118	0.999723	0.0357827	0.933531	0.058479	1.3315	0.0330415	1.45763	0.149647	1.1398	0.0425882	CF416492	LRC01181_1
Lr_Cd2CF_09H09	0.0116	0.978411	0.115223	1.39279	0.150273	0.262802	0.0535985	0.985385	0.393323	0.520213	0.106845	CF610429	LRC01776_1
Lr_PAHCF_22C04	0.0113	1.63422	0.324496	3.16777	0.581783	0.638611	0.146213	1.128	0.369664	0.287024	0.0693142	CF799538	LRC00786_2	Ferritin (Fragment)	Q7Z2W1	8e-19	Hypothetical protein MGC75752	Q6P4N0_XENTR	2e-21
Lr_Cu2CF_26D06	0.0107	1.05138	0.195705	2.17993	0.229521	0.381805	0.0705828	1.19945	0.334968	0.162088	0.0759385	DR009127	LRC05337_2	FTH1 protein (Fragment)	Q6NS36	2e-20	Ferritin	Q8WQM7_ARTSF	2e-22
Lr_Cu2CF_37G02	0.0107	0.920769	0.153755	1.5423	0.154969	0.663484	0.165803	0.921218	0.357242	0.182994	0.0468491	DR009488	LRC06195_1	FTH1 protein (Fragment)	Q6NS36	1e-15	Ferritin	Q8ISH6_9ARAC	2e-15
Lr_Cu2CF_03E05	0.0107	1.06638	0.196141	1.34717	0.359224	0.815705	0.420579	0.476835	0.213787	0.182916	0.0343778	DR008349	LRC00844_3	FTH1 protein (Fragment)	Q6NS36	5e-32	Ferritin heavy chain polypeptide 1 (Fragment)	Q86LZ3_BRALA	1e-35
Lr_PAHCF_01F08	0.0106	1.0049	0.0596128	0.937893	0.0689639	1.16518	0.0957036	0.954542	0.11375	0.44809	0.0849213	CF798550	LRC02574_1
Lr_AT1CF_15F02	0.00989	1.00291	0.0634569	1.06978	0.0731502	1.21358	0.205887	1.06072	0.184288	0.434391	0.0620045	CO047810	LRC04971_1
Lr_JV2CF_51C11	0.00923	1.02767	0.0684229	1.28035	0.134639	0.637082	0.266141	0.394727	0.129881	0.188678	0.0404138	CV462537	LRC08298_1
Lr_PAHCF_63B12	0.00888	0.950137	0.0713486	1.20967	0.173236	0.871602	0.111404	0.59376	0.185882	0.388186	0.0434773	CO048320	LRC05307_1				Proteinase inhibitor (LUTI)	ICI_LINUS	7e-07	Lumbricus terrestris chymotrypsin inhibitor precursor	AY756179	1e-08
Lr_PAHCF_53F05	0.00819	0.967902	0.0509473	0.947073	0.0390277	1.03457	0.130436	0.909976	0.0562641	0.354496	0.0829954	CO058736	LRC05835_1	Transmembrane 9 superfamily protein member 2 precursor (p76)	Q99805	2e-70	Hypothetical protein	Q5ZLM5_CHICK	8e-72
Lr_PAHCF_28B06	0.00819	0.954804	0.158331	1.42015	0.194852	0.717231	0.246878	0.537112	0.156475	0.141834	0.0404924	CF799848	LRC00971_3	FTH1 protein (Fragment)	Q6NS36	6e-21	Ferritin	Q8ISH6_9ARAC	8e-26
Lr_CHECF_75G04	0.00763	1.0814	0.108269	1.34561	0.218016	1.51721	0.1392	0.334615	0.099068	0.752533	0.0979708	DR076664	LRC09652_1
Lr_Cu2CF_08C01	0.00732	1.06342	0.0871433	1.75717	0.0954186	0.643054	0.0877242	0.626375	0.0700294	0.822412	0.0876129	DR008417	LRC00674_1	RPS21 protein (Fragment)	Q6FGH5	3e-31	CG2986-PA	O76927_DROME	1e-30	Eisenia andrei cDNA clone EAI10560 similar to ribosomal protein S21	BP524472	1e-124
Lr_PAHCF_56D07	0.00632	1.12258	0.098779	0.969119	0.163262	0.768032	0.202431	0.386915	0.0698308	0.356726	0.03465	CN468533	LRC04111_1
Lr_Cu2CF_27A06	0.00528	1.02508	0.0659132	1.56204	0.248788	0.691697	0.0585256	1.06963	0.239872	0.524243	0.0465375	DR009167	LRC09155_1
Lr_PAHCF_68B08	0.00528	1.00863	0.0573521	1.07043	0.12302	1.14677	0.0992793	0.908919	0.13127	0.270294	0.0780134	CO048474	LRC01102_1	Ferritin, light polypeptide	Q96CU0	8e-16	Ferritin heavy chain polypeptide 1 (Fragment)	Q86LZ3_BRALA	3e-17
Lr_Cu2CF_08F10	0.0047	1.0862	0.0598524	1.52376	0.132447	1.01684	0.394613	0.431474	0.0693877	0.259477	0.0458612	DR008438	LRC06123_1	PNAS-102	Q9HB74	2e-62	Hypothetical protein (Fragment)	Q9BU08_HUMAN	1e-60
Lr_CHECF_05A08	0.0047	0.993868	0.0261414	0.898604	0.00996372	0.943774	0.0625918	1.78739	0.273939	1.6588	0.164867	CO408497	LRC02869_1	Aldehyde dehydrogenase 1A2, isoform 2	Q8NHQ4	2e-84	Aldehyde dehydrogenase (EC 1.2.1.3)	ALDH_ENCBU	1e-104	53 Leech differential Display RT-PCR products Theromyzon tessulatum cDNA similar to Aldehyde dehydrogenase mRNA	CK640394	9e-10
Lr_LC1ED_07F10	0.0047	1.16678	0.168664	2.88914	0.385828	0.776579	0.137151	1.64507	0.572444	0.384266	0.0867636	CF416249	LRC00793_1
Lr_CHECF_63F09	0.0047	1.10131	0.171422	2.15632	0.191187	0.364407	0.0675623	1.05469	0.46067	0.126656	0.0520976	DR076956	LRC10391_1	FTH1 protein (Fragment)	Q6NS36	5e-20	Ferritin	Q8WQM7_ARTSF	3e-22
Lr_JV2CF_30C04	0.0047	0.942174	0.0856366	1.03693	0.0779606	0.559343	0.0705662	0.398005	0.0907154	0.25495	0.0466336	CV072842	LRC07708_1
Lr_LC1ED_11A01	0.00411	1.02108	0.0304772	0.01	0	0.0167465	0.00555842	0.0151389	0.00335679	0.0143885	0.00471856	CF416412	LRC01132_1	Usher syndrome 2A isoform B (Autosomal recessive, mild)	Q6S362	8e-07	ENSANGP00000010787	Q7PPF9_ANOGA	7e-18
Lr_PAHCF_05H07	0.00411	1.03386	0.0370425	1.4913	0.184985	0.386332	0.0287021	0.336265	0.124251	0.235399	0.0247416	CF798686	LRC02679_1
Lr_JV2CF_12D10	0.0037	1.10746	0.0867529	0.788353	0.0415222	0.629625	0.100517	0.547912	0.0880169	0.329665	0.0457253	CO869363	LRC06745_1
Lr_Cd2CF_01C12	0.0037	0.981276	0.135918	0.891376	0.0671547	0.336058	0.0518695	0.407716	0.0413341	0.29522	0.0240007	CF610160	LRC01608_1				Ubiquitin specific protease 16 isoform a variant (Fragment)	Q53GP7_HUMAN	2e-07
Lr_JV2CF_09H01	0.0037	0.99829	0.0576606	0.976929	0.0267845	0.905292	0.175852	0.947918	0.0323263	0.400658	0.04276	CO869875	LRC07085_1
Lr_PAHCF_56F04	0.0037	1.12139	0.125299	1.23676	0.210023	0.540113	0.144731	0.27253	0.0606923	0.265995	0.0304487	CO058832	LRC05905_1	Hypothetical protein DKFZp667P206	Q5JPC8	5e-16	OTTMUSP00000000619	Q5SUZ6_MOUSE	1e-16
Lr_PAHCF_18F01	0.0036	0.970684	0.190372	1.79531	0.349055	0.607982	0.191511	0.535874	0.335189	0.143655	0.0204137	CF799380	LRC00786_5	Ferritin (Fragment)	Q7Z2W1	4e-16	Hypothetical protein MGC75752	Q6P4N0_XENTR	7e-20
Lr_Cu2CF_10C05	0.00334	0.976094	0.150936	0.981374	0.0650599	0.522858	0.269408	0.802657	0.114157	0.19396	0.0202879	DR008522	LRC07439_1
Lr_Cd2CF_04H02	0.00334	0.966348	0.0465714	1.0935	0.083591	0.358063	0.0195281	0.38687	0.103399	0.359939	0.0467376	CF611419	LRC02418_1	Basal transcriptional activator hABT1 (Activator of basal transcription 1)	Q9ULW3	2e-20	Similarities with sp|P53743 Saccharomyces cerevisiae YNR054c singleton	Q6CSP8_KLULA	5e-23
Lr_AT1CF_41E05	0.00334	0.895376	0.154202	1.64071	0.247935	0.630228	0.226012	0.414121	0.15529	0.140244	0.0230436	DR697299	LRC05337_1	FTH1 protein (Fragment)	Q6NS36	2e-19	Ferritin	Q8WQM7_ARTSF	1e-21
Lr_Cu2CF_44D01	0.00329	1.0158	0.0387208	1.24174	0.117843	1.2752	0.123499	0.63341	0.161537	0.368528	0.044359	DR009430	LRC09360_1
Lr_JV2CF_26H09	0.00329	1.01145	0.0344804	0.893026	0.0156166	1.58964	0.0447525	1.52917	0.17354	1.17961	0.0844961	CV072634	LRC07560_1				Embryo brain specific protein	Q9BTE0_HUMAN	8e-07
Lr_Cu2CF_03B07	0.00329	0.990305	0.193621	1.50348	0.360842	0.692099	0.251643	0.461726	0.20115	0.129741	0.0272502	DR008350	LRC00971_2	FTH1 protein (Fragment)	Q6NS36	2e-21	Ferritin	Q8ISH6_9ARAC	8e-26
Lr_Cu2CF_39H11	0.00329	1.03209	0.061536	1.49684	0.137114	0.894092	0.0601412	0.638518	0.0450936	0.732553	0.0247525	DR009607	LRC09494_1
Lr_PAHCF_18D03	0.000341	0.963226	0.128834	2.31116	0.27702	0.681495	0.244102	0.858009	0.252387	0.149664	0.0214293	CF799365	LRC01097_1	FTH1 protein (Fragment)	Q6NS36	4e-20	Ferritin	Q8WQM7_ARTSF	9e-22
Lr_PAHCF_01F09	0.000341	0.964973	0.054689	1.03047	0.11525	1.23986	0.112872	0.88851	0.180856	0.36486	0.0346694	CF798551	LRC02575_1
Lr_Cu2CF_25D04	0.000341	0.96564	0.125362	1.503	0.178628	0.689722	0.137727	0.769252	0.307243	0.134676	0.02722	DR009084	LRC06195_2	FTH1 protein (Fragment)	Q6NS36	2e-15	Ferritin	Q8ISH6_9ARAC	4e-15
Lr_Cd2CF_62B09	0.000341	0.993274	0.0651953	3.78768	0.357369	3.43255	1.07903	8.68051	3.06671	13.8535	1.08468	DR077390	LRC01799_1				Metallothionein 2C	Q9GRJ0_LUMRU	2e-21	Lumbricus terrestris mRNA for metallothionein	LTE010263	5e-29
Lr_Cu2CF_41B07	6.84e-05	0.961057	0.0643463	1.23207	0.283951	0.783464	0.120392	0.518959	0.106048	0.226849	0.0210316	DR009659	LRC06700_2	CTRL protein (Fragment)	Q8IUW0	2e-22	Serine proteinase precursor	O18458_HETGL	6e-55	Eisenia andrei cDNA clone EAI10343 similar to Serine proteinase	BP524760	1e-118
Lr_LC1CF_03A10	2.33e-12	0.98685	0.0703756	1.01511	0.11671	1.15687	0.0444504	0.729428	0.410644	24.8077	1.21142	CO046557	LRC04148_1	Tropomyosin 3	Q5VU71	5e-29	Tropomyosin 2 (TMII)	TPM2_SCHMA	3e-45
