# Supplementary material for: Transcriptome profiling of developmental and xenobiotic responses in a keystone soil animal, the oligochaete annelid Lumbricus rubellus
Source: BMC Genomics. 2008 Jun 3;9:266. doi: 10.1186/1471-2164-9-266 (PMC2440553; doi:10.1186/1471-2164-9-266)
Supplement: Additional File 8 — Transcripts significantly changed in adult earthworms exposed to fluoranthene. A table showing all transcripts identified as changing significantly in adult earthworms exposed to fluoranthene (ANOVA, p < 0.05, Benjamini and Hochberg False Discovery Rate) [file 1471-2164-9-266-S8.xls]

## Sheet: Fluoranthene
ADDITIONAL FILE 8: Transcripts significantly changed in adult earthworms exposed to fluoranthene. ANOVA, p<0.05, Benjamini and Hochberg False Discovery Rate.
Lumbribase ID	Fluoranthene [mgkg-1]	0		14		47		158		553		Genbank ID	Cluster ID	Database: SwissProt(Human) Search Algorithum: BlastX			Database: Uniprot Search Algorithum: BlastX			Database: EMBL Search Algorithum: BlastN
	p-value	Mean	SE	Mean	SE	Mean	SE	Mean	SE	Mean	SE			Description	Swissprot Acc.	E Value	Uniprot ID	Uniprot ID	E Value	Description	EMBL ID	E Value
Lr_CHECF_03B10	0.05	0.968378	0.0639839	1.14162	0.0863663	1.20157	0.121728	1.07426	0.138725	0.654617	0.144194	CO378072	LRC06122_1
Lr_PAHCF_56E11	0.05	0.910693	0.224304	0.732152	0.08246	0.818949	0.40065	3.36076	1.14849	2.35491	1.04804	CN468541	LRC04117_1
Lr_Cu2CF_24D10	0.05	1.08092	0.102001	1.28712	0.0666706	0.683302	0.130913	0.694085	0.135682	0.932469	0.139977	DR009062	LRC09083_1
Lr_JV2CF_01A06	0.0499	1.02607	0.104289	0.978474	0.0572213	0.585143	0.0736849	0.623154	0.126761	0.680256	0.113645	CO869520	LRC06842_1
Lr_AT1CF_26E01	0.0492	1.0002	0.0786059	0.710422	0.0605621	1.05301	0.0956997	0.967436	0.0776152	1.14944	0.133637	CO058413	LRC05617_1
Lr_AT1CF_25A09	0.049	0.90841	0.0419946	0.627014	0.0477438	0.965884	0.0306641	1.11758	0.31972	0.97492	0.0302908	CO058349	LRC05574_1
Lr_LC1ED_03D08	0.0488	1.07888	0.129895	1.29617	0.257702	0.844319	0.0703626	0.833169	0.112749	0.620443	0.0654566	CF416001	LRC00869_1
Lr_PAHCF_28E02	0.0483	1.06429	0.154215	0.86007	0.0785643	0.742079	0.198492	0.491428	0.0220912	0.607755	0.047473	CF799872	LRC03466_1
Lr_Cu2CF_29A10	0.0481	1.07372	0.0603251	1.37339	0.17513	1.0398	0.111282	1.20895	0.381027	1.9915	0.285907	DR009199	LRC00805_1	Elastic titin (Fragment)	Q10465	1e-27	Uncoordinated protein 89	Q5W615_CAEEL	8e-28
Lr_Cd2CF_14G06	0.0481	0.961085	0.0934647	0.704388	0.0698157	0.464971	0.177879	0.293372	0.0312016	0.479452	0.0510478	CF610748	LRC01695_2	Advillin (p92)	O75366	6e-08	EWAM (Actin-Modulator of the Earthworm)	Q27410_LUMTE	6e-69	Lumbricus terrestris EWAM mRNA for actin-modulator	LUMEWAN	0
Lr_Cd2CF_65H10	0.0479	1.05012	0.0654172	0.997006	0.0626571	0.853115	0.0899584	0.653707	0.119011	0.773873	0.0438797	DR077617	LRC04620_1
Lr_PAHCF_53B06	0.0476	1.07174	0.110725	1.23468	0.296059	0.633514	0.174461	0.522993	0.0875883	1.09341	0.167089	CO058710	LRC00692_1	40S ribosomal protein S30	P62861	1e-13	MGC89853 protein	Q6AZL1_XENTR	3e-28	Eisenia andrei cDNA clone EAI11213 similar to ribosomal protein S30	BP524479	1e-41
Lr_Cu2CF_43A01	0.0476	0.957464	0.111099	1.07148	0.0980879	0.782966	0.224555	1.03674	0.327879	0.461613	0.0755818	DR009709	LRC09349_1
Lr_Cu2CF_25D04	0.0476	1.16366	0.236151	1.1688	0.184304	1.36094	0.6289	1.2194	0.247509	0.383069	0.113693	DR009084	LRC06195_2	FTH1 protein (Fragment)	Q6NS36	2e-15	Ferritin	Q8ISH6_9ARAC	4e-15
Lr_Cu2CF_40H08	0.0473	0.955918	0.0655765	0.951895	0.0807679	1.02675	0.552348	1.27524	0.0742199	2.85272	0.815665	DR009635	LRC09515_1
Lr_PAHCF_25G06	0.0473	1.04689	0.0907854	0.71804	0.062986	0.912856	0.0449512	0.768088	0.036681	0.88024	0.0540476	CF799691	LRC03348_1
Lr_PAHCF_71F04	0.0473	0.499003	0.101886	0.432418	0.135025	0.234964	0.0979338	0.0293624	0.0132028	0.0514371	0.0553015	CO048262	LRC05269_1	Pinin, desmosome associated protein	Q6P5X4	4e-18	Nuclear protein	O73619_XENLA	4e-17
Lr_JV2CF_27F08	0.0471	1.00433	0.100007	1.36687	0.129903	0.82549	0.114394	0.704153	0.0706583	0.947755	0.096536	CV072694	LRC07378_1
Lr_Cd2CF_64G01	0.0468	0.882972	0.08271	0.615159	0.060305	0.69582	0.0453946	0.675207	0.0239371	0.931854	0.0670862	DR077496	LRC00899_1
Lr_Cu2CF_15H06	0.0467	0.987562	0.111643	1.41632	0.219296	0.756957	0.1256	0.668848	0.0892779	0.859117	0.0504689	DR008764	LRC08856_1
Lr_JV2CF_09A09	0.0467	1.17689	0.313425	1.25946	0.372437	1.17956	0.565156	3.33841	0.163043	2.80977	0.443654	CO869914	LRC07114_1
Lr_LC1ED_35C11	0.0467	1.02702	0.0889031	0.798506	0.105398	0.791294	0.0614222	0.678169	0.0451851	0.680833	0.037483	CF809971	LRC03719_1				Myosin heavy chain A (Fragment)	Q9XYL5_9TURB	8e-07
Lr_PAHCF_61G09	0.0463	0.947798	0.0987843	1.22678	0.150414	0.691217	0.0796874	0.645828	0.059487	0.788503	0.104447	CO058503	LRC05680_1	ATP synthase beta chain, mitochondrial precursor (EC 3.6.3.14)	P06576	1e-142	Hypothetical protein MGC76033	Q6NWX0_XENTR	1e-151	Chaetopterus sp. KJP-2000 ATP synthase beta subunit mRNA	AY580182	3e-96
Lr_CHECF_55G11	0.0462	1.18743	0.1578	1.19127	0.23438	1.56352	0.648851	3.14458	0.403874	1.97653	0.320675	DR076112	LRC09857_1
Lr_LC1ED_04B04	0.0462	1.00071	0.0362113	0.977615	0.0954791	0.858641	0.122622	0.626642	0.0733361	0.767036	0.0749627	CF416051	LRC00807_1	Nel-like 1, (NELL1 protein)	Q6NSY8	3e-51	ENSANGP00000016117 (Fragment)	Q7PRJ2_ANOGA	8e-52
Lr_Cd2CF_17B11	0.0462	1.02277	0.10448	0.695419	0.0322427	1.19036	0.165197	0.891128	0.0588451	0.975258	0.0705144	CF610886	LRC02077_1
Lr_PAHCF_18E02	0.0461	0.995566	0.0862476	0.902267	0.136168	0.763635	0.060173	0.561644	0.118024	0.689226	0.0333976	CF799373	LRC02965_1
Lr_PAHCF_56H02	0.0461	0.870764	0.179284	1.23736	0.297661	0.821666	0.350015	2.98065	0.260461	1.21739	0.38782	CO058846	LRC05915_1	CGI-13 protein (Putative NFkB activating protein)	Q9Y302	3e-20	Mus musculus adult male testis cDNA	Q9D455_MOUSE	1e-19
Lr_JV2CF_55B01	0.0461	0.974726	0.0950525	1.28749	0.179955	0.589959	0.0944503	0.756455	0.262289	1.38181	0.163034	DR697038	LRC07633_1	MYL9 protein	Q6IBG1	6e-31	Myosin regulatory light chain	MLR_LUMTE	5e-66
Lr_AT1CF_18D11	0.0461	0.928531	0.0908226	1.36783	0.554275	0.56461	0.0994875	0.497883	0.0687564	0.584697	0.100205	CO047427	LRC02816_3	CTRL protein (Fragment)	Q8IUW0	1e-31	Serine proteinase precursor	O18458_HETGL	1e-80	Eisenia andrei cDNA clone EAI10001 similar to serine proteinase	BP524480	0
Lr_JV2CF_13H11	0.0459	1.0391	0.0989123	0.909584	0.0812316	1.23169	0.451243	2.06305	0.16916	1.83001	0.157722	CO869423	LRC06779_1
Lr_AT1CF_07A02	0.0459	0.854708	0.120312	0.481004	0.0387677	0.883044	0.152043	0.664501	0.083359	0.886732	0.143921	CO047120	LRC00260_1	Hypothetical protein (OTTHUMP00000017670)	Q7Z4R8	7e-24	Hypothetical protein zgc:77929	Q6NZZ3_BRARE	1e-18
Lr_AT1CF_18F08	0.0459	1.03444	0.0804038	0.683053	0.0952675	0.990217	0.0701415	0.774931	0.0409236	0.90956	0.0267169	CO047415	LRC04708_1
Lr_JV2CF_12F09	0.0455	0.97545	0.0925929	0.661402	0.090098	1.40662	0.170091	2.04517	0.775521	1.72384	0.132953	CO869346	LRC06733_1
Lr_LC1ED_28B11	0.0455	0.935764	0.0988605	0.586401	0.0460133	0.881784	0.0720312	0.852797	0.0970219	0.801051	0.0373744	CF426762	LRC01547_1
Lr_Cd2CF_04H06	0.0455	1.01199	0.0658715	0.675688	0.0569852	0.760135	0.351422	1.64707	0.168355	1.64218	0.159099	CF611422	LRC02420_1
Lr_Cu2CF_38A12	0.0455	0.988649	0.130972	1.14368	0.066898	0.511185	0.0982533	0.956204	0.231364	0.627564	0.148057	DR009559	LRC07328_1				Hemoglobin chain d1 precursor	O61233_LUMTE	2e-68	Lumbricus terrestris hemoglobin chain d1 gene	LTU55073	0
Lr_LC1ED_37H04	0.0453	0.954024	0.116738	0.598393	0.0413166	0.725033	0.0782803	0.587862	0.0379905	0.652819	0.050025	CF810182	LRC03825_1	Hypothetical protein FLJ22965	Q9H5V9	3e-59	Hypothetical protein MGC76077	Q6P338_XENTR	5e-59
Lr_CHECF_79D08	0.0453	1.006	0.0636362	0.70453	0.0833228	0.752141	0.0729407	0.882076	0.0391953	0.665611	0.0646166	DR077067	LRC10258_1
Lr_CHECF_29C07	0.0452	0.634283	0.0472714	0.634192	0.0838401	0.900964	0.190671	1.22463	0.135891	0.936129	0.113723	CO408647	LRC01004_1	Hypothetical protein FLJ14844 (BTF3L4 protein)	Q96K17	3e-46	Hypothetical protein zgc:73053	Q6PC91_BRARE	4e-45
Lr_LC1ED_29E04	0.0452	0.997165	0.0805744	0.909685	0.211324	0.730406	0.0277114	0.672484	0.0815583	0.533876	0.075216	CF809631	LRC03530_1	Hypothetical protein NCL	Q53SK1	3e-13	Nucleolin (Protein C23)	NUCL_XENLA	5e-19
Lr_Cd2CF_03F10	0.0449	0.919495	0.144951	1.56572	0.536237	0.441115	0.122835	0.925199	0.778425	2.68324	0.133914	CF610319	LRC01709_1
Lr_CHECF_58D08	0.0448	0.957928	0.156312	1.64636	0.191784	0.329912	0.103024	0.926209	0.627474	0.514969	0.0793315	DR076842	LRC10313_1
Lr_AT1CF_29E03	0.0447	0.853185	0.142286	0.53644	0.109582	1.05797	0.511998	1.81788	0.174604	1.71067	0.171259	CO047861	LRC05002_1
Lr_Cd2CF_01H01	0.0446	0.756144	0.249966	3.57245	0.857653	0.270546	7.68416	0.0605361	0.124353	0.0202181	0.0115206	CF610197	LRC01633_1
Lr_JV2CF_30F12	0.0445	1.06262	0.175494	1.39348	0.399895	0.79927	0.0424265	0.661956	0.0503549	0.533696	0.0790987	CV461851	LRC01041_1	Ribosomal protein S18	Q5SUJ3	2e-60	40S ribosomal protein S18	RS18_BRABE	1e-60	HDAH10B01.F Leech Haementeria depressa cDNA library 5` similar to ribossomal protein S18	CN807247	9e-40
Lr_Cu2CF_07G07	0.0444	1.14508	0.239534	1.15422	0.195485	0.64497	0.0917349	0.509288	0.0897116	0.496686	0.0336974	DR008383	LRC08573_1
Lr_PAHCF_22G05	0.0443	1.09796	0.16017	1.05829	0.168341	0.649132	0.0769885	0.632006	0.00540759	0.708148	0.074502	CF799554	LRC02887_1	Phosphatidylethanolamine-binding protein (PEBP)	P30086	9e-47	CG10298-PA (GH28351p)	Q9VI08_DROME	3e-55
Lr_Cd2CF_70A01	0.0442	1.02597	0.152553	1.37203	0.198288	0.777914	0.158948	0.584528	0.0512901	0.692544	0.034139	DR077932	LRC11109_1
Lr_CHECF_46H11	0.0442	0.153642	0.105228	0.0478156	0.024518	0.0287376	0.0400301	0.0335031	0.00915274	0.103873	0.0474829	DR075850	LRC09673_1
Lr_PAHCF_67G11	0.0442	1.0531	0.124098	0.867474	0.145834	0.635338	0.0571516	0.561573	0.0117472	0.823152	0.120173	CO048447	LRC05395_1	Nucleosome assembly protein 1-like 1 (NAP-1 related protein)	P55209	6e-53	Nucleosome assembly protein homologue	Q25120_HEMPU	3e-54
Lr_adE_03A07	0.0442	1.03143	0.191199	1.062	0.181109	1.15429	0.370826	0.592726	0.153014	0.4176	0.0705513	CA036182	LRC00651_1
Lr_AT1CF_09D05	0.0442	1.09611	0.137106	1.43123	0.211329	0.817545	0.169433	0.639548	0.0412087	0.702323	0.0489343	CO047079	LRC04479_1
Lr_JV2CF_41G04	0.0441	0.933237	0.0838155	0.593863	0.0804298	0.872144	0.0373552	0.958709	0.0944877	0.841948	0.0920748	CV462168	LRC08045_1
Lr_Cu2CF_21H10	0.0441	0.981285	0.0867408	0.916595	0.154292	0.911723	0.0519974	0.843345	0.0734274	0.592179	0.0417468	DR008632	LRC08753_1
Lr_Cu2CF_12E02	0.0436	1.10501	0.212432	1.13267	0.0897196	0.482054	0.154328	0.349845	0.24401	0.394453	0.0422702	DR008972	LRC05604_1
Lr_JV2CF_20D03	0.0436	0.952585	0.0901616	0.948524	0.134948	0.730719	0.18184	0.901285	0.154915	1.66192	0.196363	CV072340	LRC07359_1
Lr_PAHCF_72G03	0.0436	1.03107	0.0834611	1.37482	0.276824	0.686297	0.0968437	0.853359	0.204382	1.49898	0.24727	CO048290	LRC05282_1				Destabilase I	Q25091_HIRME	2e-30
Lr_CHECF_58A02	0.0436	1.03508	0.139838	1.09174	0.106224	0.580241	0.126679	0.388436	0.119609	0.59939	0.0806114	DR076825	LRC10302_1
Lr_CHECF_78E02	0.0436	1.05795	0.133658	0.998286	0.0832364	0.699961	0.318872	0.774124	0.162938	0.376011	0.0851626	DR076730	LRC09775_1
Lr_LC1ED_28A08	0.0434	0.927845	0.072299	0.689509	0.0830768	1.06377	0.0723168	1.03005	0.147133	1.11203	0.0405089	CF426748	LRC01536_1	SEPT7 protein (Fragment)	Q52M76	1e-13	Putative mitosis filament protein	Q967D1_GEOCY	5e-12
Lr_JV2CF_20G11	0.0434	0.993528	0.0398179	0.706705	0.0456263	0.952322	0.0881173	1.12467	0.24666	1.17434	0.0413422	CV072388	LRC07390_1
Lr_PAHCF_66C08	0.0432	0.909489	0.0684158	0.952838	0.146051	0.563079	0.0825842	0.659941	0.072839	0.546414	0.0798398	CO048196	LRC05226_1
Lr_Cd2CF_11H06	0.0432	1.17099	0.124136	0.990989	0.0514272	1.11466	0.367664	0.622592	0.0512206	0.599599	0.047093	CF610571	LRC01875_1
Lr_Cd2CF_65F12	0.0432	0.895682	0.0940191	1.02919	0.131412	0.6163	0.104638	0.412017	0.0454267	0.59549	0.172262	DR077636	LRC01969_1	OTTHUMP00000030720	Q5JVW7	3e-35	Myosin heavy chain	Q9U7E3_PECMA	9e-48	Eisenia andrei cDNA clone EAI10980 similar to myosin heavy chain	BP524368	4e-17
Lr_Cd2CF_03A09	0.0432	1.06247	0.0707903	1.33543	0.202407	0.855097	0.296342	1.19267	0.442416	2.29258	0.0950598	CF610281	LRC01688_1	Hypothetical protein DKFZp762F1410 (Fragment)	Q8N3B9	7e-64	Zgc:92557	Q5PQY6_BRARE	3e-64
Lr_CHECF_54A10	0.0432	0.959616	0.0578297	0.709398	0.107444	1.16817	0.0967391	0.932997	0.115006	1.124	0.0305221	DR076068	LRC01294_1				Hypothetical protein C09D4.2	O01734_CAEEL	2e-17
Lr_Cd2CF_51B02	0.0432	1.01497	0.123763	1.32042	0.292792	0.808868	0.331449	0.468005	0.0688268	0.490459	0.075524	CF611319	LRC02362_1
Lr_CHECF_86F03	0.0432	1.00736	0.0670793	0.795331	0.0470461	0.709539	0.176996	0.463027	0.111908	0.491474	0.117003	DR696754	LRC11136_1							Lumbricus castaneus 16S ribosomal RNA gene	AY885579	4e-48
Lr_Cd2CF_65F01	0.0427	1.01138	0.101429	1.36178	0.250987	0.820269	0.0771079	0.858897	0.0687484	0.656902	0.0674476	DR077570	LRC08204_1	OTTHUMP00000030720	Q5JVW7	5e-45	Myosin heavy chain cardiac muscle specific isoform 2 (Fragment)	Q9NJ20_AEQIR	3e-46
Lr_Cd2CF_23B02	0.0419	0.99851	0.0700306	1.21476	0.188008	0.984812	0.114428	0.810468	0.0287429	0.705037	0.0308659	CF611238	LRC02304_1
Lr_Cu2CF_27C02	0.0419	0.994853	0.0972331	0.941763	0.0967478	0.615162	0.111871	0.601082	0.147638	1.10394	0.100513	DR009155	LRC00840_1	ADP-ribosylation factor 1	P84077	1e-97	ADP-ribosylation factor 2	ARF2_RAT	3e-96
Lr_PAHCF_58F05	0.0418	0.907347	0.0738059	0.661791	0.0462068	0.89062	0.0494215	0.949559	0.0881194	0.981671	0.0619008	CO048060	LRC05136_1
Lr_PAHCF_05G06	0.0414	1.08162	0.175204	0.87055	0.0886103	0.726868	0.218363	1.65665	0.250551	1.64473	0.0158873	CF798677	LRC02673_1
Lr_Cu2CF_22H09	0.0414	0.994325	0.0497322	1.18354	0.111717	1.00391	0.175069	0.856393	0.0998228	0.627744	0.0883269	DR008653	LRC08770_1	Solute carrier family 39 (Zinc transporter)	Q4QQJ1	4e-10	Hypothetical protein CBG14913 (Fragment)	Q617M2_CAEBR	7e-13
Lr_AT1CF_25C09	0.0413	0.883607	0.6023	0.47921	0.325324	0.236413	0.534614	0.0392264	0.0491584	0.0209473	0.0133136	CO058361	LRC05582_1
Lr_JV2CF_10C08	0.041	0.996158	0.157381	0.813361	0.114854	1.24405	0.371648	2.27072	0.411023	1.63265	0.20504	CO869970	LRC07153_1
Lr_Cd2CF_07B02	0.041	0.983154	0.0530497	1.28199	0.10424	0.779913	0.197142	1.41039	0.241463	1.49576	0.0870257	CF611524	LRC02483_1
Lr_LC1ED_36E12	0.041	0.415468	0.184472	0.279014	0.0920555	0.160812	0.0891639	0.151203	0.233351	0.0553939	0.0140721	CF810074	LRC03772_1
Lr_PAHCF_12C02	0.041	1.01684	0.10909	1.52477	0.236504	0.866121	0.157291	0.733759	0.105941	0.674866	0.088975	CF798991	LRC02878_1
Lr_PAHCF_75G04	0.041	0.915806	0.10693	0.883813	0.13839	0.708797	0.227553	0.727815	0.0293047	0.379114	0.0787463	CO048136	LRC00582_4				Hemerythrin	Q674M7_HIRME	2e-42	Eisenia andrei cDNA clone EAI10642 similar to MYOHEMERYTHRIN ISOFORM 1	BP524524	9e-59
Lr_Cd2CF_22E11	0.041	0.575755	0.158918	0.468606	0.320659	0.341063	0.249765	0.105255	0.434224	0.0568995	0.0342692	CF611200	LRC02279_1
Lr_LC1ED_30G05	0.0409	0.954556	0.0950395	0.826574	0.161387	0.854982	0.192901	0.50225	0.0766824	0.516238	0.0472184	CF809723	LRC03546_1
Lr_Cd2CF_68D03	0.0408	0.972447	0.0661679	1.61818	0.335213	1.1676	0.446411	0.554514	0.0297374	0.692876	0.03947	DR077797	LRC11009_1
Lr_CHECF_73G10	0.0408	0.977212	0.148235	1.31744	0.28912	0.598312	0.179503	1.14939	0.166458	0.341565	0.146485	DR076532	LRC08229_1				Hemerythrin	Q674M7_HIRME	1e-42	Eisenia andrei cDNA clone EAI10642 similar to MYOHEMERYTHRIN ISOFORM 1	BP524524	6e-66
Lr_PAHCF_17F02	0.0408	0.981884	0.0387572	1.62663	0.430478	0.743544	0.0986701	0.701057	0.0813294	0.894022	0.162113	CF799303	LRC03082_1
Lr_AT1CF_05H09	0.0408	0.918113	0.085572	0.619801	0.0960588	1.00927	0.0702662	1.0985	0.134963	1.17616	0.100075	CO058149	LRC05431_1	Glutamate receptor-interacting protein 1 (GRIP1 protein)	Q9Y3R0	1e-14	Novel protein similar to vertebrate glutamate receptor interacting protein 1 (GRIP1)	Q5TZH0_BRARE	3e-13
Lr_LC1ED_42D09	0.0408	0.946239	0.0883827	0.639833	0.0694427	0.970761	0.0885711	0.699249	0.0276065	0.808668	0.0227169	CF839047	LRC03999_1
Lr_Cu2CF_09E03	0.0408	0.934622	0.0920047	0.766125	0.058335	0.593688	0.154791	1.11605	0.0474969	1.24197	0.0982746	DR008462	LRC08629_1
Lr_PAHCF_66E12	0.0404	1.03788	0.188594	1.02739	0.238019	0.495981	0.106465	0.497342	0.0386225	0.421838	0.0880494	CO048206	LRC05233_1
Lr_LC1ED_28B12	0.0404	0.98647	0.082869	0.683779	0.0384804	0.950003	0.0696503	0.896737	0.0721939	0.946332	0.0282198	CF426763	LRC01548_1	ARL-6 interacting protein-1 (Aip-1)	Q15041	9e-35	MGC84453 protein	Q642Q4_XENLA	4e-34
Lr_JV2CF_14E01	0.0403	1.29726	0.256841	2.03587	0.51848	1.76396	0.428662	3.08238	0.258328	3.45486	0.741881	CO869432	LRC06785_1
Lr_Cd2CF_19H08	0.0402	1.00341	0.051471	1.31963	0.077896	0.938669	0.200789	0.644327	0.100107	0.821998	0.0811993	CF611023	LRC02174_1
Lr_PAHCF_17E10	0.0399	1.00444	0.0897493	0.652206	0.116266	0.7679	0.113709	0.529356	0.0419355	0.724496	0.050926	CF799301	LRC03080_1
Lr_Cd2CF_18E01	0.0398	1.08784	0.105138	0.645523	0.0326196	1.10567	0.254665	0.688428	0.0382647	1.08777	0.0736513	CF610951	LRC02126_1
Lr_Cd2CF_16C05	0.0397	0.98825	0.174368	1.90699	0.60073	0.530833	0.134439	0.794728	0.541065	2.27108	0.432332	CF610832	LRC00496_3	ACTB protein (Fragment)	Q96E67	9e-80	Actin 1	ACT1_LUMTE	1e-81	L.terrestris mRNA for actin (1567 bp)	LTACT1567	0
Lr_Cd2CF_02G06	0.0397	1.01672	0.166137	0.913481	0.260956	0.514015	0.0810962	0.574577	0.237918	1.61686	0.28352	CF610262	LRC01677_1
Lr_Cu2CF_37C11	0.0397	0.935699	0.171064	1.67763	0.188912	1.19093	0.154145	1.70179	0.0540377	2.36697	0.467068	DR009516	LRC09428_1
Lr_JV2CF_15D01	0.0397	0.963889	0.0798501	2.27373	0.915637	1.20912	0.360548	2.37575	0.418918	3.69015	0.789241	CO869999	LRC07169_1
Lr_JV2CF_48A11	0.0397	0.999916	0.114532	0.826257	0.0302387	0.724199	0.138471	0.68973	0.137752	0.504607	0.0436741	CV462742	LRC08438_1							Eisenia andrei cDNA clone EAI10589 similar to Heat shock 70kDa protein 8	BP524733	4e-13
Lr_PAHCF_74E08	0.0397	0.907835	0.0645028	0.731035	0.118954	0.747515	0.0435736	0.903169	0.0420148	1.19695	0.0807853	CO048116	LRC04845_1
Lr_JV2CF_46B08	0.0397	1.05498	0.118962	0.891435	0.161677	1.61304	0.776295	2.99696	0.285221	1.55888	0.32151	CV462392	LRC08203_1
Lr_LC1ED_35B07	0.0396	0.990745	0.0614734	1.09826	0.123478	0.804449	0.116775	0.680911	0.0823762	0.707974	0.0251462	CF809956	LRC03713_1
Lr_LC1ED_12E11	0.0396	1.06505	0.0660784	0.832367	0.141531	0.822784	0.401256	0.299941	0.0988179	0.903906	0.140805	CF416517	LRC01195_1	Ubiquitin carboxyl-terminal hydrolase 46 (EC 3.1.2.15)	P62068	5e-91	Hypothetical protein DKFZp469P1816	Q5RBQ4_PONPY	8e-90
Lr_Cd2CF_69B10	0.0395	1.10682	0.203581	1.41941	0.261923	0.89828	0.11093	0.579693	0.0726673	0.484476	0.0980532	DR077922	LRC11101_1
Lr_adE_09H10	0.0395	0.569015	0.17524	0.280483	0.0483515	0.370016	0.402262	0.0858121	0.0267715	0.249294	0.0981275	CA036412	LRC00779_1	GABARAPL2 protein	Q6FG91	1e-41	Hypothetical GABA(A)	Q86LP9_BRABE	1e-39
Lr_Cd2CF_21E10	0.0392	0.96662	0.139101	0.495771	0.017249	0.823592	0.169408	0.609984	0.0820381	0.638081	0.0680548	CF611131	LRC02237_1
Lr_Cd2CF_68F07	0.0392	0.958177	0.140528	1.03899	0.218158	0.440558	0.16281	0.452628	0.134567	1.4031	0.175917	DR077833	LRC00680_1	Ribosomal protein L9 isoform (NPC-A-16)	Q53Z07	7e-66	Rpl9 protein	Q5BKV9_BRARE	1e-65	HDAH11E04.F Leech Haementeria depressa cDNA library 5` similar to 60S ribossomal protein L9	CN807163	2e-22
Lr_PAHCF_12F02	0.0392	0.949528	0.042711	1.1218	0.0734766	0.884986	0.127785	0.705681	0.0500299	0.762915	0.0446139	CF799012	LRC02891_1
Lr_PAHCF_17A12	0.0392	1.02644	0.0950633	0.523923	0.022844	0.742239	0.126758	0.571295	0.0487686	0.795929	0.197908	CF799265	LRC03055_1	Growth arrest and DNA-damage-inducible beta (Fragment)	Q6IX74	6e-12	Growth arrest and DNA-damage-inducible beta (Fragment)	Q6IX74_HUMAN	3e-10
Lr_Cd2CF_23D03	0.0392	0.984222	0.0417702	0.99009	0.146633	0.997189	0.199626	0.63927	0.0370667	0.6654	0.0301986	CF611252	LRC02314_1
Lr_Cd2CF_62D04	0.0392	1.05511	0.11589	2.61679	0.807761	0.90117	0.217416	0.844212	0.329528	0.81625	0.176731	DR077369	LRC00103_4	Cytochrome c oxidase subunit I	Q9B2W6	1e-119	Cytochrome c oxidase subunit 1 (EC 1.9.3.1)	COX1_LUMTE	1e-135	Lumbricus terrestris mitochondrion	LTU24570	1e-180
Lr_CHECF_04G07	0.0391	1.05189	0.119252	0.628737	0.121419	0.965382	0.0885033	1.03403	0.0712826	1.13525	0.0532851	CO378216	LRC06226_1
Lr_Cd2CF_19B08	0.0389	1.02068	0.0667832	1.20956	0.129192	1.09079	0.179207	0.799312	0.102717	0.705178	0.0321546	CF610984	LRC02152_1
Lr_CHECF_14D07	0.0389	1.02616	0.106746	1.44738	0.224313	0.646683	0.0978196	0.657112	0.174372	1.2213	0.186292	CO378346	LRC05913_2							Eisenia andrei cDNA clone EAI11053	BP525290	1e-13
Lr_Cu2CF_33C09	0.0389	1.01327	0.167492	1.07513	0.102634	0.563445	0.135085	0.463572	0.136639	0.887565	0.0821044	DR009313	LRC00063_1							Eisenia andrei cDNA clone EAI10043 similar to phosphoenolpyruvate carboxykinase	BP524539	2e-21
Lr_Cd2CF_20A02	0.0388	1.0469	0.084961	1.98791	0.535031	1.10179	0.161853	1.96327	0.617699	0.744833	0.12948	CF611027	LRC02177_1	Regulatory myosin light chain long version	Q71U02	4e-39	Regulatory myosin light chain long version	Q71U02_HUMAN	1e-37
Lr_AT1CF_24H06	0.0388	1.07376	0.136713	1.02538	0.263324	0.953222	0.188669	0.697952	0.0609576	0.48538	0.0508469	CO058340	LRC05567_1
Lr_Cd2CF_10A01	0.0387	0.936103	0.108326	0.636804	0.130822	0.510756	0.138947	0.236738	0.0884728	0.446133	0.0331823	CF610431	LRC00584_1	ACTB protein (Fragment)	Q96E67	2e-45	Actin 1	ACT1_LUMTE	4e-45	L.terrestris mRNA for actin (1596 bp)	LTACT1596	1e-176
Lr_LC1ED_02B09	0.0387	0.998643	0.115854	0.948959	0.0711684	1.00579	0.0676765	0.671375	0.059854	0.683959	0.0497558	CF415941	LRC00825_1
Lr_Cu2CF_07E07	0.0385	1.03651	0.206342	0.987719	0.0782349	0.519804	0.106774	0.867882	0.177539	0.512874	0.0515245	DR008385	LRC08575_1
Lr_CHECF_04F07	0.0385	1.03661	0.0998518	0.704195	0.0247924	1.07464	0.116002	0.837763	0.0454323	0.85236	0.0373082	CO378230	LRC06239_1
Lr_Cd2CF_14E01	0.0382	0.903971	0.170927	0.654921	0.220541	0.398051	0.189235	0.191891	0.0748962	0.195329	0.0697602	CF610727	LRC01972_1	TTC5 protein (Fragment)	Q96HF9	1e-38	Tetratricopeptide repeat domain 5 (Hypothetical protein FLJ90072)	Q8N0Z6_HUMAN	8e-37
Lr_AT1CF_29C02	0.0381	0.554719	0.252649	0.19735	0.048967	0.34354	0.538359	0.0354559	0.0285	0.119715	0.0500838	CO046860	LRC00269_1	Hypothetical protein FLJ13286	Q9H8S1	2e-10	Hypothetical protein (Fragment)	Q5BKF5_XENTR	3e-11
Lr_PAHCF_28B06	0.0381	0.893285	0.110703	0.962706	0.053719	0.786099	0.207496	0.73516	0.133651	0.341832	0.118229	CF799848	LRC00971_3	FTH1 protein (Fragment)	Q6NS36	6e-21	Ferritin	Q8ISH6_9ARAC	8e-26
Lr_JV2CF_40B09	0.0378	1.08084	0.119243	0.699586	0.0549956	1.12136	0.0810226	1.02947	0.0662279	1.09786	0.0659396	CV462636	LRC08361_1
Lr_AT1CF_28E09	0.0377	0.977323	0.0521749	1.12657	0.199971	0.831516	0.0966372	0.756855	0.0251716	0.661375	0.0349567	CO047841	LRC04992_1
Lr_AT1CF_11G12	0.0377	0.951812	0.181046	1.22965	0.305448	0.683666	0.0912368	0.549962	0.0283118	0.510579	0.033881	CO047951	LRC05069_1
Lr_LC1ED_07C03	0.0377	0.942107	0.0797778	0.622371	0.0607239	0.854217	0.0574023	0.83592	0.0730856	0.907325	0.0545023	CF416234	LRC01023_1	Ubiquitin ligase protein MIB1 (EC 6.3.2.-)	Q86YT6	2e-10	Mind bomb	Q86YT6_HUMAN	7e-09
Lr_Cd2CF_69H05	0.0377	1.08347	0.104581	1.10773	0.204602	0.749762	0.0898979	0.653701	0.0201706	0.668372	0.0653188	DR077885	LRC11076_1	Protein FAM47A	Q5JRC9	2e-14	Family with sequence similarity 47	Q5JRC9_HUMAN	3e-13
Lr_PAHCF_64G06	0.0375	0.96049	0.0499538	0.856584	0.145911	0.70376	0.115053	1.04364	0.154221	1.44547	0.0630137	CO048348	LRC00342_3	Beta actin variant (Fragment)	Q53GK6	1e-169	Actin	ACTB_ORYLA	1e-168	L.terrestris act gene (1820 bp)	LTACT1820	0
Lr_LC1ED_05H03	0.0375	1.04032	0.0714444	0.870871	0.0939382	0.803828	0.0555415	0.749461	0.0383651	0.699533	0.045112	CF416169	LRC00983_1
Lr_CHECF_26B01	0.0375	0.950359	0.119343	1.16172	0.104951	0.690507	0.156959	0.789122	0.159442	0.517173	0.0526347	CO378378	LRC02590_1
Lr_AT1CF_23F10	0.0375	0.739737	0.341522	0.639764	0.0641949	0.429196	0.420886	0.0578043	0.291524	0.185458	0.128553	CO058273	LRC05513_1	Acidic ribosomal phosphoprotein P1	Q7Z612	2e-14	MGC68562 protein	Q6P699_XENLA	1e-14
Lr_LC1ED_18F11	0.0374	1.07941	0.108291	1.11239	0.0803753	1.41971	0.12978	1.56727	0.131609	1.92009	0.279145	CF416942	LRC01006_1	APEX nuclease (Multifunctional DNA repair enzyme)	Q5TZP7	3e-43	Apurinic/apyrimidinic endonuclease	Q9Z2J2_CRIGR	5e-42
Lr_AT1CF_26A05	0.0373	1.04943	0.0842229	0.644765	0.0496054	1.26487	0.0944116	1.00717	0.26231	1.08899	0.106471	CO058386	LRC05600_1
Lr_JV2CF_14E02	0.0373	0.726414	0.126292	0.855726	0.164018	0.102919	0.227578	0.0160808	0.00476539	0.0617637	0.214624	CO869435	LRC06786_1	RAB1A, member RAS oncogene family (RAB1A protein)	Q5U0I6	7e-54	Ras-related protein ORAB-1	RAB1_DISOM	1e-52
Lr_CHECF_80E02	0.0373	1.01939	0.0635972	0.710342	0.0421748	1.19173	0.111609	1.27737	0.0878227	1.03877	0.182705	DR077101	LRC10477_1
Lr_Cd2CF_18B04	0.0373	1.06232	0.0794129	0.678795	0.0317523	1.00534	0.208346	0.623103	0.0676943	0.842016	0.0781094	CF610931	LRC02112_1
Lr_AT1CF_02H12	0.0373	0.910033	0.140313	0.959226	0.276627	0.46707	0.116904	0.508209	0.165875	1.45514	0.28041	CO046989	LRC00249_1	FTH1 protein (Fragment)	Q6NS36	7e-58	Ferritin	Q6WNX5_9ACAR	5e-70	Eisenia andrei cDNA clone EAI10386 similar to ferritin	BP524380	1e-140
Lr_Cd2CF_23E08	0.0371	1.01438	0.0835228	1.30841	0.10528	1.043	0.438475	0.402353	0.126858	0.512013	0.0341286	CF611259	LRC02316_1
Lr_Cu2CF_24G10	0.037	0.861844	0.0789212	0.526486	0.0373472	0.878423	0.114519	0.703195	0.0496194	0.748127	0.115044	DR009056	LRC09078_1	Protein C6orf130	Q9Y530	2e-25	Protein C6orf130	CF130_HUMAN	6e-24
Lr_Cd2CF_14A07	0.0369	1.06137	0.133449	0.836314	0.0594756	0.97354	0.349289	0.495877	0.0221642	0.543349	0.0437927	CF610701	LRC01958_1
Lr_PAHCF_23B11	0.0369	1.03862	0.10418	1.1141	0.124228	1.2035	0.0535376	0.928711	0.0841028	0.671603	0.0904445	CF799563	LRC03257_1				Similarity	Q6C3B8_YARLI	8e-06
Lr_JV2CF_11C04	0.0369	0.895881	0.145716	1.18649	0.227816	0.874968	0.252565	1.76403	0.143162	1.98491	0.172448	CO869273	LRC06687_1
Lr_PAHCF_71D04	0.0368	1.11931	0.186265	0.773326	0.276797	0.457953	0.0665781	0.598832	0.0744181	1.22439	0.125562	CO048264	LRC00655_1	Cofilin 1 (Non-muscle)	Q53Y87	5e-23	Actophorin	ACTP_ACACA	8e-31	Eisenia andrei cDNA clone EAI10645	BP525105	2e-21
Lr_Cu2CF_21A08	0.0368	1.04869	0.14275	1.22553	0.347992	1.03644	0.151015	1.21462	0.106707	0.525857	0.0684161	DR008611	LRC06173_1
Lr_Cd2CF_06F06	0.0367	1.03064	0.0869352	1.38188	0.268418	0.727826	0.148581	0.580955	0.10717	0.900045	0.130558	CF611501	LRC02470_1
Lr_PAHCF_54H07	0.0367	0.970943	0.189993	0.870491	0.157534	0.632978	0.138129	0.963874	0.20834	0.304198	0.110495	CO058796	LRC05880_1
Lr_Cd2CF_20F06	0.0367	1.03001	0.115077	1.44699	0.0498234	1.06012	0.183909	0.93637	0.165892	0.600735	0.112928	CF611071	LRC02203_1
Lr_Cd2CF_06A10	0.0367	0.908894	0.0900537	1.27279	0.249907	0.501812	0.134483	0.506093	0.132638	0.735118	0.0671661	CF611462	LRC02443_1
Lr_Cd2CF_69A10	0.0367	0.972124	0.0583309	1.06266	0.0631932	1.09894	0.128371	0.809724	0.0818891	0.704563	0.0873845	DR077924	LRC11103_1
Lr_LC1ED_27A08	0.0367	1.02223	0.0449655	0.692079	0.0435672	0.965973	0.149816	0.610543	0.0825413	0.546281	0.112858	CF426668	LRC01496_1							HDAH10E03.F Leech Haementeria depressa cDNA library 5` similar to Conserved hypothetical protein	CN807759	9e-06
Lr_Cd2CF_04B03	0.0367	1.00838	0.130787	0.768665	0.173129	0.9141	0.374366	1.81509	0.0684613	2.04392	0.109061	CF611380	LRC02399_1
Lr_Cd2CF_06A03	0.0365	1.06479	0.152555	1.99027	0.35723	1.08053	0.378077	0.713474	0.0653369	0.679134	0.0472618	CF611456	LRC02439_1
Lr_LC1ED_01F06	0.0363	0.984826	0.0767143	0.622758	0.0495041	1.0376	0.119317	0.878711	0.136664	0.94747	0.0919202	CF415914	LRC00808_1	HSPA8 protein (Fragment)	Q96IS6	2e-74	Heat shock protein 70	Q6XVG4_9BIVA	3e-76	Eisenia andrei cDNA clone EAI10411 similar to heat shock 70kDa protein 8	BP524419	1e-32
Lr_adE_04D03	0.0361	0.383803	0.219601	0.44867	0.19633	0.506473	0.337181	0.0621511	0.0342982	0.283369	0.212854	CA036287	LRC00713_1	Chitinase 3-like 2	Q5VUV7	3e-10	Chitinase 1 precursor	Q6ZYN0_HYDEC	9e-13
Lr_PAHCF_72A06	0.0359	1.17065	0.12127	0.730802	0.131682	0.854426	0.0528289	1.07666	0.0630208	1.42481	0.186266	CO048291	LRC05283_1
Lr_Cu2CF_25A09	0.0359	0.844547	0.116758	1.05776	0.132172	0.460583	0.124672	0.747876	0.0655335	1.05827	0.0749271	DR009111	LRC01221_1	Ribosomal protein S6	Q4VBY7	1e-100	Zgc:92237	Q6DHL6_BRARE	4e-99	Eisenia andrei cDNA clone EAI11042 similar to ribosomal protein S6	BP524461	1e-106
Lr_Cd2CF_05G01	0.0358	0.996788	0.120473	1.13588	0.215237	1.19149	0.246248	2.03848	0.175133	1.85957	0.380203	CF611442	LRC02431_1
Lr_PAHCF_10C12	0.0355	1.03399	0.0881025	1.70514	0.560158	1.16625	0.184605	1.50867	0.212029	0.637218	0.142705	CF798877	LRC00033_4				Extracellular globin IV (Erythrocruorin)	GLB4_LUMTE	2e-74	Eisenia andrei cDNA clone EAI10603 similar to Globin IV	BP524384	1e-154
Lr_CHECF_03G09	0.0353	0.98698	0.0633688	0.984807	0.0959664	0.881841	0.185433	0.584169	0.0287462	0.69651	0.0331584	CO378100	LRC06141_1
Lr_PAHCF_25B05	0.0353	0.932118	0.101756	1.00624	0.16554	0.330226	0.114538	0.300154	0.0189358	0.379101	0.110243	CF799652	LRC02553_1	NADH dehydrogenase subunit 4	Q9B2W5	8e-34	NADH-ubiquinone oxidoreductase chain 4 (EC 1.6.5.3)	NU4M_LUMTE	8e-63	Lumbricus terrestris mitochondrion	NC_001673	5e-47
Lr_PAHCF_13H08	0.0353	1.09413	0.215598	0.938035	0.254938	3.96717	1.01571	4.47912	3.15929	0.244464	0.0550479	CF799077	LRC02931_1
Lr_JV2CF_09H12	0.0353	1.01923	0.113024	0.67546	0.0654069	1.03489	0.110865	1.19595	0.060267	1.16865	0.0699054	CO869955	LRC07143_1
Lr_JV2CF_13E03	0.0353	1.09596	0.269601	2.29801	0.430757	1.35252	0.513777	3.78968	1.51228	4.26209	0.190598	CO869397	LRC06768_1
Lr_JV2CF_10F10	0.0353	0.990662	0.112695	1.03625	0.0946732	1.51351	0.515851	2.41798	0.216359	1.63929	0.189592	CO869988	LRC07161_1
Lr_PAHCF_62D03	0.0353	0.991054	0.0703215	0.727964	0.129502	0.593816	0.113547	0.526719	0.103492	1.04836	0.0692236	CO058529	LRC00178_1	Ornithine decarboxylase antizyme	Q9HD73	9e-15	Ornithine decarboxylase antizyme small isoform	Q6X3F2_PAROL	2e-13
Lr_AT1CF_18H03	0.0353	1.08708	0.141769	1.20627	0.100755	0.811023	0.172639	0.892116	0.140417	0.558537	0.043317	CO047403	LRC04698_1
Lr_Cu2CF_33B04	0.0353	0.995142	0.0641463	1.14925	0.139988	0.77646	0.135106	0.661821	0.101187	0.636932	0.0576996	DR009299	LRC07657_1	Similar to RIKEN cDNA 9230116B18 gene (Novel protein)	Q8N6N7	2e-21	Similar to RIKEN cDNA 9230116B18 gene (Novel protein)	Q8N6N7_HUMAN	5e-20
Lr_JV2CF_34E06	0.0353	0.964738	0.0709488	0.687019	0.0405966	1.02302	0.115036	0.842279	0.0388168	0.924612	0.0344226	CV462145	LRC08030_1
Lr_Cd2CF_12G06	0.0352	0.983628	0.100086	1.14157	0.185148	0.50176	0.15082	0.462267	0.11766	0.844998	0.120609	CF610625	LRC01914_1
Lr_Cu2CF_02D03	0.0352	1.17329	0.139181	1.44412	0.0982125	0.584228	0.201156	0.496425	0.191132	0.446453	0.0987392	DR008292	LRC07383_1	Carboxypeptidase A2 (Pancreatic)	Q53XS1	9e-18	Carboxypeptidase A (EC 3.4.17.1)	Q6J6D7_AEDAE	2e-22	Eisenia andrei cDNA clone EAI11063	BP525440	5e-29
Lr_PAHCF_59F10	0.0351	1.05494	0.132457	1.4838	0.144903	0.929745	0.0608567	1.15304	0.306091	2.15297	0.595356	CO058453	LRC00353_1	TAGLN2 protein (Transgelin 2)	Q6FGI1	7e-24	Calponin homolog	O96410_SCHJA	1e-47
Lr_JV2CF_33D03	0.0349	0.983096	0.0814828	1.13994	0.278398	0.586928	0.0868779	0.549655	0.0852317	0.68311	0.0639679	CV462406	LRC02637_1	Chymotrypsinogen B precursor (EC 3.4.21.1)	P17538	7e-18	Serine proteinase precursor	O18458_HETGL	1e-42	Eisenia andrei cDNA clone EAI10001 similar to serine proteinase	BP524480	6e-24
Lr_LC1ED_04H04	0.0349	1.00513	0.0482691	1.0707	0.122564	0.95441	0.188616	0.623479	0.047372	0.745941	0.0248239	CF416107	LRC00949_1
Lr_LC1ED_03G10	0.0349	0.912741	0.088907	0.574001	0.0440178	0.681296	0.151251	0.460017	0.0446196	0.546317	0.02774	CF416027	LRC00888_1	Hypothetical protein MGC61550	Q7Z6K5	3e-35	Hypothetical protein	Q561T7_BRARE	7e-36
Lr_LC1ED_09E11	0.0349	1.0254	0.0622523	0.703067	0.0793331	0.964485	0.0826246	0.880272	0.0505778	0.929279	0.0163865	CF416333	LRC01086_1
Lr_Cd2CF_08C03	0.0349	1.07451	0.149577	1.10182	0.20472	0.735436	0.168467	0.537059	0.0748807	0.55362	0.0212155	CF610353	LRC01728_1
Lr_Cu2CF_35D12	0.0349	0.934522	0.0538629	0.926817	0.0840141	0.557931	0.235491	1.38239	0.178683	1.67984	0.0835972	DR009392	LRC08018_1	KIAA0491 protein (Fragment)	Q5H8U5	2e-71	Hypothetical protein	Q568J6_BRARE	2e-71
Lr_LC1ED_28A06	0.0348	1.00196	0.0735702	0.672479	0.0558328	1.00237	0.117715	0.927584	0.0577495	0.976414	0.0531815	CF426746	LRC01466_1	Heat shock 70kDa protein 2	Q53XM3	1e-60	Heat shock cognate 70	Q8ITL4_9DIPT	2e-61
Lr_Cd2CF_08F01	0.0346	1.10425	0.133009	1.53341	0.134761	0.783329	0.0820199	0.812608	0.116418	0.705072	0.155901	CF610377	LRC01748_1	DKFZP564M082 protein variant (Fragment)	Q53HF8	1e-12	MGC81409 protein	Q6IRQ9_XENLA	3e-11
Lr_AT1CF_17G07	0.0344	0.958079	0.0599695	0.663168	0.0280173	1.00084	0.0885458	0.839996	0.0483888	1.15702	0.200232	CO047380	LRC04679_1
Lr_LC1ED_14C06	0.0344	1.01193	0.0465765	0.945851	0.0888775	0.622594	0.0974205	0.543735	0.103065	0.745483	0.0932844	CF416612	LRC01253_1
Lr_PAHCF_12H10	0.0344	1.15467	0.186688	0.986776	0.111535	0.644677	0.0861487	0.684207	0.0999671	0.568664	0.0391512	CF799028	LRC02901_1
Lr_Cd2CF_10C11	0.0344	1.0885	0.140305	0.846746	0.178219	0.826399	0.135275	0.576862	0.0588004	0.443204	0.0781539	CF610461	LRC01800_1
Lr_PAHCF_02F03	0.0343	1.01505	0.0669716	1.41789	0.146007	0.853715	0.10028	0.728309	0.172099	1.1808	0.109166	CF798587	LRC02600_1							L.terrestris act gene (1855 bp)	LTACT1855	9e-12
Lr_JV2CF_15D06	0.0343	0.823293	0.123415	0.545682	0.147406	0.402863	0.360831	0.0963521	0.0458654	0.151465	0.038877	CO870027	LRC07182_1
Lr_Cd2CF_22B04	0.0342	1.04918	0.173544	1.12439	0.216737	0.904071	0.250805	1.17009	0.16293	0.457341	0.140117	CF611164	LRC00063_3	Phosphoenolpyruvate carboxykinase, mitochondrial precursor [GTP] (EC 4.1.1.32)	Q16822	1e-29	Phosphoenolpyruvate carboxykinase (GTP)	P91756_LUMRU	1e-33	Eisenia andrei cDNA clone EAI10445 similar to Phosphoenol pyruvate carboxylase	BP524877	3e-92
Lr_LC1ED_16B11	0.0341	0.993554	0.0579729	0.917533	0.0965837	0.711862	0.115265	0.583825	0.0685978	0.570236	0.0890901	CF416763	LRC01346_1
Lr_LC1ED_04E11	0.0341	0.973591	0.0714963	1.15521	0.0790746	0.891064	0.161321	0.640253	0.0348916	0.73827	0.0422334	CF416084	LRC00930_1				Putative ethylene-responsive protein	Q7XE49_ORYSA	2e-11
Lr_Cd2CF_03F12	0.0339	0.872547	0.191604	1.98825	0.262432	0.654428	0.174207	1.11766	0.326007	2.31904	0.277183	CF610321	LRC01710_1
Lr_JV2CF_13A02	0.0339	1.10421	0.213753	1.01865	0.196273	1.07114	0.435419	2.90279	0.399943	1.96423	0.276449	CO869383	LRC06757_1
Lr_JV2CF_40A09	0.0338	0.98135	0.0714451	0.710825	0.0515027	1.10769	0.0846548	0.875499	0.112268	1.06046	0.0732854	CV462656	LRC07987_1
Lr_Cd2CF_07G03	0.0338	0.931501	0.0845243	0.88503	0.059916	0.737924	0.241919	1.54474	0.0996705	1.49505	0.0316507	CF611537	LRC02491_1
Lr_Cd2CF_02G03	0.0337	0.977458	0.105601	1.18898	0.209505	1.40705	0.448476	2.56984	0.210991	1.38175	0.309061	CF610259	LRC01675_1	Deleted in malignant brain tumors 1	Q5JR26	7e-23	Mucin (Fragment)	Q28908_BOVIN	2e-22
Lr_JV2CF_45H11	0.0336	0.908295	0.071626	0.647471	0.0207835	1.01238	0.134585	0.933632	0.100663	1.0181	0.0551899	CV461838	LRC07817_1	OAT protein (Ornithine aminotransferase)	Q6IAV9	3e-84	Ornithine aminotransferase	OAT_MOUSE	1e-83
Lr_Cu2CF_02G12	0.0336	0.941295	0.261498	0.771373	0.152062	0.478114	0.180661	0.884608	0.154834	0.225391	0.104416	DR008334	LRC05634_1	NADH dehydrogenase subunit 1	Q7YEG1	2e-74	NADH-ubiquinone oxidoreductase chain 1 (EC 1.6.5.3)	NU1M_LUMTE	1e-117	Lumbricus terrestris mitochondrion	LTU24570	1e-106
Lr_Cd2CF_18C07	0.0334	1.05645	0.1955	1.26594	0.111262	1.13619	0.111794	0.384698	0.260731	0.971761	0.120623	CF610940	LRC02119_1
Lr_JV2CF_30E02	0.0334	0.996748	0.151387	0.533326	0.0888675	0.714331	0.241078	1.37495	0.0866464	1.52853	0.213843	CV072822	LRC07692_1
Lr_PAHCF_64G11	0.0334	1.00391	0.185456	0.993935	0.127861	0.546329	0.0937328	0.514253	0.0355298	0.607014	0.0353503	CO048385	LRC05355_1	Serum response factor binding protein 1	Q8NEF9	5e-16	Hypothetical LOC496528	Q5XGC9_XENTR	3e-15
Lr_JV2CF_24H07	0.0334	0.79206	0.206991	0.51322	0.300834	0.711404	0.605599	0.121722	0.0895731	0.494259	0.28498	CV072587	LRC07525_1	Microsomal glutathione S-transferase 1 (EC 2.5.1.18)	P10620	4e-23	MGC82293 protein	Q6NTT5_XENLA	1e-23
Lr_Cu2CF_09D04	0.0334	1.23102	0.249184	1.00541	0.233118	0.928769	0.257595	2.32284	0.156252	2.32455	0.257219	DR008456	LRC08624_1	Potassium voltage-gated channel subfamily C member 4 (Voltage-gated potassium channel subunit Kv3.4)	Q03721	2e-14	Shaw potassium channel Kv3.1a	O76457_APLCA	1e-28
Lr_JV2CF_08H12	0.0334	1.00606	0.0909423	1.46434	0.224566	0.582405	0.102798	0.734813	0.156634	0.670377	0.163165	CO869881	LRC07088_1	Testis serine protease 2 precursor	Q7Z5A4	4e-07	Serine proteinase precursor	O18458_HETGL	3e-25	Eisenia andrei cDNA clone EAI10001 similar to serine proteinase	BP524480	1e-16
Lr_JV2CF_55F03	0.0331	0.860958	0.0950054	0.57785	0.0679893	1.10388	0.255013	1.2142	0.0559465	1.17113	0.036401	DR697042	LRC11282_1
Lr_JV2CF_50D07	0.0331	1.04285	0.113654	0.934068	0.0877058	1.61368	0.603304	2.50023	0.261132	1.88639	0.172743	CV462673	LRC08387_1
Lr_CHECF_19G07	0.0331	1.02263	0.114006	1.14763	0.257454	0.983097	0.0842094	0.825878	0.120337	0.554763	0.0600815	CO377898	LRC00563_1	Elastase 3B, pancreatic	Q5VU30	3e-11	Lumbrokinase-5	Q6T374_EISFO	3e-43	Eisenia fetida 28S ribosomal RNA gene	AF212166	1e-60
Lr_JV2CF_46A12	0.0328	1.07193	0.105016	1.37652	0.189677	1.1455	0.0425967	1.49915	0.216583	1.96362	0.217581	CV462586	LRC06878_1
Lr_CHECF_53H09	0.0328	1.05787	0.0715907	0.699376	0.168613	1.13528	0.172403	1.22898	0.0897789	1.45544	0.0513756	DR076007	LRC09786_1
Lr_PAHCF_70F12	0.0328	1.01132	0.152481	1.17453	0.225853	0.478147	0.0658315	0.608149	0.268374	1.35558	0.264612	CO048235	LRC00474_2	Hypothetical protein FLJ38599	Q8N909	3e-75	Beta-1	Q8IFU2_9NEOP	1e-143
Lr_Cu2CF_28B07	0.0325	0.930192	0.070256	1.04239	0.175152	0.489551	0.0812535	0.47301	0.0963361	0.574004	0.131458	DR009185	LRC04296_1
Lr_PAHCF_61D04	0.0325	0.972402	0.0703851	1.18007	0.178563	0.683615	0.0934449	0.642063	0.0626494	0.862825	0.0375271	CO058489	LRC05670_1
Lr_LC1ED_37F05	0.0325	1.02989	0.104612	1.03328	0.0836638	0.727232	0.086765	0.746578	0.104675	1.29507	0.0956716	CF810160	LRC01024_1	SET translocation (Myeloid leukemia-associated)	Q5VXV3	9e-94	Myeloid leukemia-associated SET translocation protein	Q6TGU0_BRARE	1e-94
Lr_PAHCF_54G06	0.0325	0.99557	0.179906	1.07313	0.280018	0.667642	0.142124	0.905184	0.160432	0.362055	0.103156	CO058786	LRC05874_1
Lr_AT1CF_26G04	0.0325	0.998086	0.0966381	0.694757	0.0419037	1.21713	0.090992	1.00671	0.13477	1.14715	0.100778	CO058430	LRC05629_1				Hypothetical protein FLJ32484	Q96ME0_HUMAN	3e-06
Lr_Cd2CF_64D01	0.0325	1.07557	0.0893901	1.5637	0.397774	0.805319	0.0528266	0.889717	0.111905	0.677361	0.121241	DR077500	LRC10776_1				Extracellular globin IV (Erythrocruorin)	GLB4_LUMTE	2e-13	Eisenia andrei cDNA clone EAI10461	BP525023	1e-48
Lr_AT1CF_07H01	0.0325	0.615604	0.140907	0.645505	0.301149	0.658912	0.220573	0.211573	0.0726342	0.19189	0.0587185	CO047122	LRC04509_1
Lr_PAHCF_24D09	0.0325	0.916759	0.0755498	0.583414	0.0411444	0.811424	0.124426	0.58652	0.0410504	0.66441	0.0282445	CF799608	LRC03291_1
Lr_Cd2CF_06G03	0.0325	0.970764	0.134708	1.3872	0.109938	0.631285	0.184363	0.462962	0.0662487	0.493725	0.0272812	CF611504	LRC02473_1	26S proteasome non-ATPase regulatory subunit 10 (26S proteasome regulatory subunit p28)	O75832	3e-24	Proteasome 26S subunit	Q6TGV5_BRARE	2e-25
Lr_Cu2CF_26F08	0.0325	0.985851	0.0745196	1.07501	0.110933	1.03202	0.257276	0.634435	0.055118	0.541786	0.078893	DR009132	LRC09130_1
Lr_Cu2CF_30F06	0.0325	1.05009	0.104988	0.591233	0.0617812	1.15517	0.155306	1.25037	0.386349	1.40808	0.122898	DR009218	LRC09190_1	Hypothetical protein FLJ38375	Q8N946	8e-38	Hypothetical protein FLJ38375	Q8N946_HUMAN	1e-36
Lr_Cd2CF_22H06	0.0325	1.03223	0.112229	1.2549	0.0984132	0.989874	0.121366	0.758757	0.0811532	0.648153	0.0793927	CF611225	LRC02295_1
Lr_PAHCF_65G11	0.0322	1.0046	0.0554242	0.666167	0.0748089	1.11584	0.239154	1.21404	0.194038	1.41841	0.100819	CO048156	LRC00573_2	Actin-related protein 2/3 complex subunit 3 (ARP2/3 complex 21 kDa subunit)	O15145	3e-74	Actin related protein 2/3 complex	Q70MN7_CRAGI	4e-73	Eisenia andrei cDNA clone EAI11345	BP525393	7e-16
Lr_adE_02A02	0.0318	1.12754	0.124813	1.6683	0.17499	0.90687	0.177518	1.47397	0.344495	2.31284	0.469548	CA036091	LRC00590_2
Lr_Cd2CF_11A09	0.0318	1.21935	0.217812	1.20501	0.23037	0.701017	0.111419	0.558078	0.0244875	0.521918	0.0531488	CF610514	LRC01835_1
Lr_CHECF_05A01	0.0317	0.956118	0.0747265	0.647199	0.0412472	1.03923	0.0726919	0.931247	0.156072	0.974182	0.0743388	CO408492	LRC06393_1
Lr_LC1ED_03C06	0.0317	0.951568	0.0569494	0.831753	0.0708962	0.801209	0.115439	0.606916	0.0415162	0.65998	0.0241087	CF415992	LRC00863_1	Adaptor-related protein complex 3, beta 2 subunit	Q52LY8	4e-61	Adapter-related protein complex 3 beta 2 subunit (Beta3B-adaptin)	AP3B2_MOUSE	4e-60
Lr_AT1CF_37E11	0.0315	1.0246	0.125963	0.659086	0.237361	0.187016	0.116989	0.0379051	0.0615923	0.0349573	0.0174663	DR697195	LRC05259_1	Hypothetical protein FKBP1B	Q53TM2	3e-34	Putative FK506-binding protein	Q6ZYL1_9METZ	3e-34
Lr_LC1ED_15C09	0.0315	0.933204	0.0735689	0.577289	0.0560083	0.997286	0.0800967	1.10055	0.301549	1.0487	0.0814734	CF416697	LRC01305_1				RH24769p	Q86NM2_DROME	2e-24
Lr_Cd2CF_05A05	0.0309	0.962514	0.109891	1.63357	0.304561	1.38914	0.394792	2.34065	0.78892	3.23243	0.622472	CF611424	LRC02422_1
Lr_PAHCF_14F06	0.0308	0.88572	0.0887509	1.05452	0.0995802	0.752193	0.0433566	0.818991	0.0733901	0.619133	0.0212184	CF799120	LRC02964_1
Lr_PAHCF_26E03	0.0308	1.02909	0.155617	1.20393	0.23922	0.662113	0.11843	0.564798	0.0291815	0.565754	0.0535536	CF799741	LRC03372_1	Membrane-bound phosphatidic acid-selective phospholipase A1 (Lipase H)	Q8WWY8	1e-36	Pancreatic triacylglycerol lipase precursor (EC 3.1.1.3)	LIPP_MYOCO	8e-38	Eisenia andrei cDNA clone EAI10069 similar to Triacylglycerol lipase	BP524556	4e-23
Lr_PAHCF_58D09	0.0308	0.964046	0.0841125	1.31822	0.144429	0.9158	0.075935	0.824248	0.102561	0.719737	0.0739336	CO048027	LRC00474_1	Hypothetical protein FLJ38599	Q8N909	2e-47	Salivary cellulase	O76130_9NEOP	6e-79
Lr_LC1ED_13F12	0.0308	0.999408	0.057569	0.970737	0.102562	0.760197	0.235266	0.382057	0.109863	0.852513	0.0929987	CF416582	LRC01234_1
Lr_PAHCF_08F07	0.0308	0.942228	0.0814039	1.29409	0.147854	0.655474	0.170323	0.683462	0.133999	1.32689	0.0974283	CF798780	LRC01880_2
Lr_AT1CF_13C10	0.0305	1.00018	0.1133	1.26968	0.0681877	0.404866	0.0833272	0.431575	0.133859	0.359295	0.0963443	CO047641	LRC04860_1
Lr_Cu2CF_24B11	0.0305	0.996682	0.0971368	0.621858	0.0706927	0.927867	0.0915117	0.775673	0.049828	1.07564	0.11776	DR009068	LRC09087_1				Polyhydroxybutyrate depolymerase	O05527_COMAC	4e-45
Lr_AT1CF_14A02	0.0305	0.965702	0.0690197	0.687805	0.0938505	0.990613	0.082998	1.07075	0.0811057	1.20455	0.100959	CO047662	LRC04872_1
Lr_JV2CF_20C08	0.0305	1.0392	0.0609782	0.679436	0.0562333	1.295	0.216489	1.17283	0.227025	0.991205	0.0820109	CV072376	LRC07380_1
Lr_JV2CF_10G08	0.0304	0.673866	0.0844771	0.714858	0.165562	0.864843	0.437325	2.0908	0.228773	1.88118	0.243197	CO869991	LRC07163_1
Lr_CHECF_03D07	0.0304	1.13654	0.110295	1.701	0.388696	1.15561	0.245515	0.654614	0.0580743	0.783498	0.0253273	CO377958	LRC06038_1
Lr_JV2CF_12C08	0.0304	1.06167	0.163322	1.14882	0.18041	1.25512	0.994787	3.4478	0.324147	3.20884	0.187669	CO869345	LRC06732_1
Lr_LC1ED_08D11	0.0303	0.995681	0.0486264	1.30225	0.228507	0.790447	0.207671	0.56906	0.131469	0.604619	0.039329	CF416282	LRC01057_1	MAP3K2 protein (Fragment)	Q6P084	5e-41	MAP3K2 protein (Fragment)	Q6P084_HUMAN	2e-39
Lr_AT1CF_38H06	0.0303	0.971253	0.0691161	0.982666	0.123825	0.530821	0.107694	0.483719	0.0749402	0.864106	0.063536	DR697217	LRC11397_1
Lr_AT1CF_25E10	0.0303	1.00063	0.11192	1.16699	0.176461	0.65692	0.0602619	0.834654	0.168811	1.54442	0.306517	CO058372	LRC00234_3	40S ribosomal protein S23	P62266	4e-64	40S ribosomal protein S23	RS23_LUMRU	4e-71	HDAH01B04.F Leech Haementeria depressa cDNA library 5` similar to 40S ribossomal protein S23	CN807153	4e-63
Lr_AT1CF_41G03	0.0302	1.05216	0.10903	0.92932	0.175702	0.880689	0.163616	0.701838	0.144409	0.514429	0.0302941	DR697280	LRC04419_1
Lr_JV2CF_45B12	0.0301	0.914161	0.0688786	0.678584	0.0466775	0.887207	0.0702195	0.94452	0.0396544	1.01914	0.049792	CV461797	LRC07788_1	Williams-Beuren syndrome chromosome region 14 protein (WS basic-helix-loop-helix leucine zipper protein)	Q9NP71	2e-41	Williams-Beuren syndrome chromosome region 14 protein homolog (Mlx interactor)	WBS14_MOUSE	2e-42
Lr_LC1CF_01B05	0.0301	1.06139	0.0979675	0.677973	0.0550622	1.28402	0.240677	0.890615	0.0742755	1.04946	0.0546029	CO046602	LRC04179_1
Lr_CHECF_24A10	0.0301	1.01555	0.15512	0.49171	0.0829412	1.2208	0.210312	1.01015	0.30094	0.856763	0.0619824	CO377831	LRC05951_1
Lr_PAHCF_08E08	0.0301	1.00942	0.0893887	0.869504	0.206283	0.520161	0.0553244	0.558768	0.10829	0.380114	0.105911	CF798773	LRC02736_1	NADH dehydrogenase subunit 2	Q85KS9	2e-08	NADH-ubiquinone oxidoreductase chain 2 (EC 1.6.5.3)	NU2M_LUMTE	9e-44	Lumbricus terrestris mitochondrion	LTU24570	1e-13
Lr_PAHCF_72G10	0.0301	1.08631	0.0705462	0.555972	0.197593	1.62263	0.197014	2.12676	0.66369	1.45621	0.11041	CO048301	LRC05292_1
Lr_AT1CF_37E03	0.0299	0.969126	0.079297	1.36526	0.167844	0.666757	0.0814506	0.938597	0.333859	1.65693	0.22516	DR697193	LRC06540_2							Eisenia andrei cDNA clone EAI10190	BP524928	1e-32
Lr_AT1CF_24D11	0.0299	0.690266	0.316237	0.742926	0.377964	0.200414	0.237248	0.0460959	0.150023	0.154852	0.0496308	CO058315	LRC05548_1
Lr_JV2CF_12F11	0.0298	0.873654	0.114661	1.00892	0.232111	0.717275	0.403652	2.38275	0.12394	2.52544	0.532905	CO869366	LRC06748_1
Lr_Cd2CF_08C10	0.0297	1.09661	0.104895	1.37569	0.119483	0.560518	0.11151	0.611718	0.167313	0.559812	0.106048	CF610359	LRC01733_1
Lr_Cd2CF_11F09	0.0294	0.920582	0.0944468	0.847194	0.145891	0.822599	0.188578	0.464968	0.0540555	0.501982	0.091567	CF610558	LRC01868_1
Lr_JV2CF_57B02	0.0294	0.996737	0.0883883	1.1172	0.105566	1.47845	0.530955	2.50365	0.369322	2.37213	0.445762	DR697045	LRC11285_1
Lr_CHECF_15H10	0.0294	0.976017	0.07492	0.991113	0.100619	1.00276	0.193008	0.607125	0.0197054	0.702663	0.0277154	CO378143	LRC06178_1
Lr_Cd2CF_61E08	0.0294	1.01362	0.130832	2.00645	0.573166	1.45015	0.278363	0.724141	0.0712484	1.00226	0.05127	DR077321	LRC09524_1				Chemoattractive glycoprotein ES20	O44335_LUMTE	6e-15
Lr_PAHCF_24B07	0.0294	1.07798	0.127515	0.905568	0.0807519	0.54553	0.13786	0.502078	0.176306	0.493002	0.052839	CF799592	LRC00150_2	NADH dehydrogenase subunit 2	Q7YEG0	5e-31	NADH-ubiquinone oxidoreductase chain 2 (EC 1.6.5.3)	NU2M_LUMTE	4e-72	Lumbricus terrestris mitochondrion	LTU24570	2e-22
Lr_PAHCF_51F02	0.0294	1.01951	0.0914545	1.32133	0.201128	0.852453	0.128507	0.892392	0.395295	0.462533	0.0618869	CO058665	LRC05789_1
Lr_Cd2CF_15B02	0.0294	0.948289	0.111218	1.13576	0.16007	1.10857	0.198061	0.533987	0.129171	0.438642	0.108067	CF610767	LRC01996_1
Lr_CHECF_19C03	0.029	1.00975	0.0758775	0.616801	0.0782053	0.957923	0.0810502	0.732844	0.12316	0.991594	0.0731192	CO378406	LRC02366_1
Lr_JV2CF_49G11	0.0289	0.968762	0.0389108	0.963686	0.16082	0.665246	0.0370708	0.648596	0.0289963	0.851317	0.0703804	CV462120	LRC08015_1
Lr_CHECF_62G01	0.0289	0.970477	0.168698	1.35934	0.232869	0.763153	0.0960187	0.58985	0.0150251	0.570702	0.049221	DR076613	LRC09927_1
Lr_JV2CF_20E03	0.0289	1.07515	0.16748	0.545341	0.149455	1.38843	0.0857267	1.30181	0.0903385	1.33091	0.0524177	CV072338	LRC07357_1
Lr_LC1ED_39G06	0.0289	1.01892	0.0786964	1.2424	0.198828	0.940715	0.0810254	0.790948	0.0475198	0.662243	0.0814085	CF810332	LRC03904_1	Gamma filamin variant (Fragment)	Q59H94	2e-21	Filamin isoform B (CG3937-PB	Q9GQV1_DROME	3e-24
Lr_PAHCF_28A03	0.0289	0.991753	0.0717873	1.11543	0.0642449	1.26424	0.104239	0.716092	0.0907244	1.19303	0.156232	CF799836	LRC03441_1
Lr_CHECF_57G03	0.0289	1.09854	0.127635	1.65247	0.416179	0.996874	0.137151	1.17114	0.190861	0.600008	0.0815716	DR076230	LRC00483_4							Eisenia andrei cDNA clone EAI10031 similar to Glovin IV	BP524663	6e-28
Lr_LC1CF_01F08	0.0289	0.893731	0.118346	0.523662	0.0145767	1.03035	0.193447	0.680442	0.0550912	0.760058	0.0818339	CO046617	LRC04190_1
Lr_Cd2CF_01D05	0.0289	0.995137	0.2932	1.49293	0.519244	0.324322	0.408434	1.89975	0.545775	2.35651	0.683299	CF610162	LRC00371_1	Antigen MLAA-21	Q6WG75	9e-37	Myosin heavy chain	Q9U7E3_PECMA	6e-51	Eisenia andrei cDNA clone EAI10980 similar to myosin heavy chain	BP524368	3e-07
Lr_Cd2CF_65C05	0.0289	1.01007	0.114418	1.0618	0.111256	0.55363	0.202921	1.30602	0.352401	1.68548	0.374302	DR077593	LRC00115_3	Ubiquitin and ribosomal protein S27a,	Q5RKT7	1e-62	Ubiquitin/ribosomal protein S27a fusion protein	Q8WQK2_BRABE	2e-61	Eisenia andrei cDNA clone EAI10839 similar to ribosomal protein S27a	BP524477	5e-72
Lr_LC1ED_16E09	0.0289	1.09575	0.0945422	0.987569	0.245107	0.646292	0.0691953	0.597738	0.032648	0.570805	0.0546634	CF416792	LRC01362_1	Contactin 3 precursor (Brain-derived immunoglobulin superfamily protein 1)	Q9P232	1e-10	Neuroglian precursor	NRG_DROME	1e-11
Lr_AT1CF_10C03	0.0288	0.868521	0.113786	2.07947	0.462543	1.0472	0.326172	0.716156	0.0719667	0.952223	0.108314	CO047308	LRC01435_1
Lr_PAHCF_52D03	0.0288	0.889804	0.0971394	0.46272	0.050674	0.729458	0.0508633	0.671543	0.0682574	0.937587	0.234609	CO058689	LRC05806_1
Lr_Cu2CF_05F05	0.0288	1.09122	0.112174	1.19659	0.100219	0.709333	0.0839622	0.600223	0.0823109	0.679642	0.13673	DR008372	LRC02820_2
Lr_Cd2CF_01C07	0.0288	1.16685	0.198549	1.77768	0.528204	0.674884	1.16033	3.8959	1.81164	4.87713	0.288289	CF611292	LRC02345_1							Eisenia andrei cDNA clone EAI10416	BP525009	2e-12
Lr_LC1ED_14G09	0.0286	1.00113	0.0612091	0.728151	0.0849257	1.36456	0.254224	1.09955	0.0833987	1.33402	0.102772	CF416657	LRC01281_1	OTTHUMP00000021524 (Phosphoserine aminotransferase)	Q5T7G6	2e-74	LOC494700 protein	Q640D3_XENLA	4e-75
Lr_Cd2CF_20C01	0.0284	1.02285	0.072929	1.27596	0.194652	0.82271	0.199469	0.399036	0.123042	0.590787	0.0248695	CF611044	LRC02189_1	Cytochrome b561 domain containing protein 2 (Putative tumor suppressor protein 101F6)	O14569	7e-26	Cytochrome b561 domain containing protein 2 (Putative tumor suppressor protein 101F6)	C56D2_MOUSE	5e-25
Lr_Cd2CF_53D12	0.0284	1.01979	0.0787984	1.22885	0.0558376	0.690774	0.132928	0.613466	0.0936214	0.879177	0.0951823	CF611574	LRC02515_1	Hypothetical protein pp10122	Q8WYX9	3e-14	Hypothetical protein pp10122	Q8WYX9_HUMAN	8e-13
Lr_LC1ED_37G10	0.0284	0.962904	0.0385144	1.1456	0.139425	0.762738	0.155051	0.520154	0.0923394	0.744553	0.042586	CF810176	LRC03821_1
Lr_LC1ED_16G02	0.0283	0.981576	0.0474737	1.00951	0.101237	0.723136	0.154086	0.435002	0.127043	0.788809	0.0820991	CF416805	LRC00935_1	Reticulon 1, isoform C (RTN1 protein)	Q9BQ59	2e-37	CG33113-PC	Q9VMW2_DROME	2e-42
Lr_CHECF_78G10	0.0282	1.03227	0.0521725	0.818034	0.106443	1.00271	0.125392	0.70556	0.12372	0.606921	0.0623648	DR076754	LRC10264_1
Lr_AT1CF_10A04	0.0282	0.985954	0.0632898	1.14182	0.0955687	0.821253	0.0884289	0.716571	0.0755453	1.22876	0.127611	CO047300	LRC04625_1	VAV2 protein (Fragment)	Q6PIJ9	5e-11	VAV2 protein (Fragment)	Q6PIJ9_HUMAN	4e-09
Lr_LC1ED_36D11	0.0281	0.952445	0.0959287	1.10419	0.0571544	0.870843	0.0964302	0.802184	0.143812	0.546879	0.0807935	CF810064	LRC03766_1
Lr_Cd2CF_16F10	0.0281	1.03795	0.0772825	1.65538	0.403504	0.669185	0.151458	0.643776	0.111052	1.03952	0.0744139	CF610860	LRC02064_1							Earthworm (L.terrestris) extracellular globin chain c gene	LUMHBC	1e-06
Lr_PAHCF_19A01	0.0281	0.940864	0.106515	0.657631	0.121602	0.777906	0.181074	1.2137	0.163079	0.28052	0.162178	CF799410	LRC03158_1				Pollen coat oleosin-glycine rich protein	Q6V5D4_OLIPU	5e-06
Lr_LC1ED_17C08	0.028	1.04355	0.116328	1.1409	0.190029	0.976555	0.148459	0.692294	0.0495747	0.596007	0.0405306	CF416851	LRC01074_1	Heart- and neural crest derivatives-expressed protein 2 (Deciduum, heart, autonomic nervous system and neural crest derivatives-expressed protein 2)	P61296	2e-20	Heart- and neural crest derivatives-expressed protein 2 (Deciduum	HAND2_HUMAN	6e-19
Lr_CHECF_67D01	0.028	1.02839	0.0849248	1.21753	0.248214	0.603422	0.120087	0.540906	0.0752219	0.799801	0.0504407	DR076296	LRC09978_1
Lr_CHECF_82C07	0.028	0.932766	0.0864548	1.07085	0.170483	0.660688	0.0355628	0.870616	0.156172	1.37216	0.160387	DR076817	LRC00403_2	40S ribosomal protein S5	P46782	7e-99	40S ribosomal protein S5	RS5_HUMAN	2e-97	Eisenia andrei cDNA clone EAI10107 similar to ribosomal protein S5	BP524460	1e-131
Lr_LC1ED_28A05	0.028	0.957574	0.0689945	0.737788	0.0421338	0.946629	0.0739845	0.707962	0.0443277	0.725707	0.0299479	CF426745	LRC01534_1
Lr_PAHCF_56G02	0.028	1.12222	0.260077	1.32109	0.210462	1.01359	0.331281	1.43475	0.161589	0.392403	0.115517	CO058838	LRC02740_1				Chymotrypsin inhibitor precursor (LTCI)	ICI_LUMTE	4e-18	Lumbricus terrestris chymotrypsin inhibitor precursor	AY756179	1e-23
Lr_Cd2CF_62A06	0.0278	0.984643	0.0748808	0.687427	0.0758739	1.26939	0.138513	1.18683	0.180421	1.12463	0.0999676	DR077377	LRC10673_1
Lr_Cd2CF_67C09	0.0278	0.930825	0.0667865	0.606965	0.0995259	1.04011	0.0986234	0.837769	0.0628686	0.945323	0.0514877	DR077761	LRC10981_1	TAF13 RNA polymerase II, TATA box binding protein (TBP)	Q5TYV6	2e-36	Hypothetical protein	Q5ZLI0_CHICK	1e-34
Lr_Cd2CF_09A07	0.0278	0.961955	0.0933164	1.1796	0.105683	0.660663	0.187269	0.551145	0.239741	0.430757	0.0122285	CF610399	LRC00505_1
Lr_JV2CF_03D02	0.0275	1.05811	0.0710221	0.86056	0.0479025	0.524077	0.0685829	0.443918	0.0868191	0.45891	0.126997	CO869588	LRC00350_1	Cytochrome c oxidase subunit II	Q7YEH2	5e-61	Cytochrome c oxidase subunit 2 (EC 1.9.3.1)	COX2_LUMTE	1e-86	Lumbricus terrestris mitochondrion	LTU24570	1e-144
Lr_LC1ED_10B06	0.0275	0.932705	0.0543079	0.89429	0.0639373	0.713848	0.0685229	0.656838	0.0303683	0.734269	0.0332255	CF416365	LRC01106_1	Zinc finger protein 207	Q53XS9	2e-12	Hypothetical protein DKFZp469B0839	Q5REH4_PONPY	1e-11
Lr_LC1ED_11E06	0.0273	0.876627	0.0912505	0.825505	0.182954	0.846257	0.219741	0.394721	0.0395063	0.518073	0.0789701	CF416449	LRC01159_1
Lr_PAHCF_68A06	0.0272	1.0064	0.0336471	0.818882	0.0543738	0.738735	0.079512	0.667841	0.0339567	0.893892	0.0912219	CO048475	LRC02359_1
Lr_PAHCF_71D03	0.0272	0.971787	0.0408312	0.8136	0.126013	0.605439	0.122003	1.15953	0.0609126	1.30469	0.137658	CO048241	LRC00012_2	Actin, gamma 1	Q5U032	1e-143	Actin 2	ACT2_LUMTE	1e-146	L.terrestris mRNA for actin (1603 bp)	LTACT1603	0
Lr_Cu2CF_03E05	0.0268	0.923269	0.193983	0.753001	0.278405	0.799425	0.409598	1.1333	0.212695	0.248247	0.130694	DR008349	LRC00844_3	FTH1 protein (Fragment)	Q6NS36	5e-32	Ferritin heavy chain polypeptide 1 (Fragment)	Q86LZ3_BRALA	1e-35
Lr_Cu2CF_18F10	0.0265	1.04439	0.0578135	1.23168	0.144496	0.587316	0.0738222	0.784593	0.160509	0.659858	0.121349	DR008243	LRC08470_1				Theromacin	Q6T6C2_THETS	4e-11
Lr_Cd2CF_21F01	0.0262	0.980482	0.0796532	0.931555	0.092577	1.04597	0.293597	0.627169	0.0525905	0.521119	0.0142678	CF611134	LRC02239_1
Lr_PAHCF_65G09	0.0262	1.00319	0.0740123	2.26095	0.644901	1.32143	0.117884	1.03501	0.0837885	1.20577	0.13275	CO048147	LRC05192_1
Lr_JV2CF_06E05	0.0262	0.90547	0.0825393	0.591744	0.100436	1.33591	0.16887	1.09024	0.199411	1.10877	0.180827	CO869731	LRC08442_1
Lr_Cd2CF_67E02	0.0262	0.710473	0.333855	1.33842	0.631829	0.211394	0.0882534	0.137468	0.218351	0.0337026	0.0140503	DR077713	LRC02993_1	FTH1 protein (Fragment)	Q6NS36	5e-57	Ferritin heavy chain polypeptide 1 (Fragment)	Q86LZ3_BRALA	8e-69	Eisenia andrei cDNA clone EAI10539 similar to Ferritin	BP524592	5e-57
Lr_PAHCF_05F03	0.0262	0.629303	0.178448	0.228436	0.0552154	0.418937	0.299382	0.124751	0.330531	0.0256259	0.024022	CF798669	LRC02665_1
Lr_Cu2CF_18C03	0.0261	1.05204	0.0660026	1.19007	0.103325	0.700274	0.115309	0.679878	0.0422864	0.764195	0.0801175	DR008209	LRC08444_1
Lr_PAHCF_74A08	0.0261	1.07049	0.0995923	1.82701	0.417867	0.719619	0.220454	1.29713	0.554004	2.58192	0.364923	CO048096	LRC00186_2	Hypothetical protein DKFZp451C073 (Hypothetical protein DKFZp451I202)	Q659A5	2e-08	Hypothetical protein	Q5DDC3_SCHJA	2e-17	Helobdella triserialis cyclin B3 mRNA	HTU55259	4e-09
Lr_PAHCF_53B08	0.0261	0.925286	0.064383	0.665933	0.061932	0.965497	0.0658718	0.975525	0.108794	1.03921	0.0717475	CO058712	LRC05821_1
Lr_JV2CF_16G06	0.026	1.08869	0.115222	1.18639	0.111894	0.708753	0.102139	0.711612	0.129475	0.578504	0.118888	CO870063	LRC00044_5				Hemoglobin chain d1 precursor	O61233_LUMTE	3e-60	Lumbricus terrestris hemoglobin chain d1 gene	LTU55073	0
Lr_Cu2CF_32B07	0.026	0.953167	0.134529	0.87768	0.0544722	0.971154	0.275762	1.35283	0.206993	0.461435	0.111715	DR009256	LRC09000_1	CHIT1 protein (Fragment)	Q6ISC2	2e-15	MGC80644 protein	Q6GP67_XENLA	2e-16
Lr_Cd2CF_60D07	0.0259	0.967326	0.0904825	0.637573	0.0607171	1.0487	0.0943707	0.869625	0.0610073	0.991453	0.0633764	DR077238	LRC10561_1				Usp25-prov protein	Q6DDW3_XENLA	9e-07
Lr_JV2CF_47H04	0.0257	1.08126	0.0957434	1.12966	0.154568	0.667988	0.126808	0.68811	0.167123	1.43165	0.1859	CV461869	LRC07310_1				SCBP3 protein (Fragment)	Q7YWL4_LUMTE	2e-10	Lumbricus terrestris mRNA for SC	LTE440223	3e-18
Lr_LC1ED_34F10	0.0257	0.955958	0.073463	0.631233	0.0486689	1.05218	0.154939	0.723242	0.0702433	0.739664	0.0342087	CF809915	LRC03689_1
Lr_Cu2CF_36H01	0.0257	1.02762	0.0712136	0.953862	0.0941589	0.779504	0.0341014	0.68965	0.0552233	0.77644	0.043965	DR009386	LRC09321_1
Lr_Cd2CF_21G10	0.0256	0.996337	0.0871969	0.861866	0.0941555	0.947757	0.141845	0.494308	0.0881649	0.770302	0.0549072	CF611145	LRC02246_1
Lr_Cu2CF_16C03	0.0255	1.10431	0.0984585	1.61528	0.145925	0.691733	0.15537	0.439526	0.197386	0.769974	0.152362	DR008793	LRC00971_1	FTH1 protein (Fragment)	Q6NS36	3e-23	Soma ferritin (EC 1.16.3.1)	FRIS_LYMST	8e-26
Lr_CHECF_28A07	0.0255	1.08282	0.0965888	0.688133	0.0271749	1.22032	0.185001	0.954048	0.131395	1.25845	0.10399	CO378344	LRC06324_1
Lr_LC1ED_03C01	0.0255	1.01108	0.0566377	1.06403	0.0826626	0.756058	0.158019	0.918955	0.264588	1.85059	0.110403	CF415988	LRC00861_1
Lr_CHECF_03C08	0.0255	1.01227	0.0897335	1.15228	0.100756	0.618317	0.132096	0.49844	0.106955	0.838574	0.15016	CO378067	LRC00478_1
Lr_JV2CF_49F06	0.0255	1.05411	0.143196	0.605044	0.0733673	1.34536	0.212147	1.048	0.0265708	1.24953	0.11957	CV462005	LRC07935_1
Lr_PAHCF_28G06	0.0255	0.949248	0.0917328	1.69586	0.112397	0.70853	0.176193	0.793851	0.22358	1.68486	0.421403	CF799884	LRC00905_1	Actin, gamma 1	Q5U032	1e-101	Actin 1	ACT1_LUMTE	1e-103	L.terrestris mRNA for actin (1596 bp)	LTACT1596	0
Lr_CHECF_61E09	0.0255	1.02632	0.150958	0.939539	0.137712	1.41839	0.514146	2.68692	0.198308	1.75444	0.263083	DR076579	LRC09698_1	Proteasome subunit beta type 3 (EC 3.4.25.1)	P49720	5e-10	Proteasome subunit beta type 3 (EC 3.4.25.1)	PSB3_DROME	5e-10
Lr_JV2CF_19F02	0.0255	1.13645	0.167335	1.52567	0.156601	0.830087	0.0904629	0.905386	0.0612258	0.712308	0.0606227	CV072262	LRC06831_2				Hypothetical protein	Q54LI1_DICDI	2e-08
Lr_JV2CF_12D10	0.0255	0.978065	0.135727	0.843341	0.163045	0.779618	0.279303	2.06898	0.0529559	1.78699	0.221706	CO869363	LRC06745_1
Lr_Cd2CF_13G11	0.0255	0.999148	0.0945609	1.35337	0.30264	0.661028	0.087298	0.521934	0.164487	1.08432	0.10659	CF610690	LRC00593_2
Lr_PAHCF_53F07	0.0253	0.979832	0.0621449	1.96602	0.892918	0.865094	0.207267	0.487457	0.0257598	0.711787	0.0447354	CO058737	LRC05836_1
Lr_Cd2CF_17G07	0.0252	1.02293	0.100497	1.5932	0.24798	0.752171	0.188312	0.509953	0.2637	1.57165	0.0949118	CF610914	LRC00584_2	ACTB protein (Fragment)	Q96E67	2e-39	Hypothetical LOC496552	Q5XGJ6_XENTR	5e-39	L.terrestris mRNA for actin (1596 bp)	LTACT1596	1e-161
Lr_JV2CF_63H01	0.0251	1.05471	0.113149	0.648249	0.103267	1.24795	0.137632	1.07359	0.050118	1.22394	0.0920684	DR696972	LRC11245_1
Lr_CHECF_05E02	0.0251	0.987924	0.0746763	0.682282	0.0944917	1.19378	0.0659481	0.962477	0.14725	1.17932	0.0207386	CO408508	LRC06406_1	Hypothetical protein FLJ40217	Q8N7Y5	2e-33	Mus musculus 10 day old male pancreas cDNA	Q9D913_MOUSE	7e-34
Lr_Cd2CF_13C11	0.025	1.03087	0.106105	1.05549	0.148822	0.88667	0.267194	0.50972	0.0387128	0.458799	0.101677	CF610656	LRC01932_1
Lr_CHECF_64H04	0.0249	1.01394	0.0957592	0.951405	0.143745	0.396177	0.0778413	0.401737	0.099322	0.643385	0.17901	DR076987	LRC10409_1	ATP synthase, H+ transporting, mitochondrial F1 complex, gamma polypeptide 1	Q5VYP3	1e-11	Putative mitochondrial ATP synthase gamma-subunit	Q6PPH6_9HEMI	4e-11	Mesenchytraeus solifugus ATP synthase gamma-like mRNA	AY613864	3e-07
Lr_Cd2CF_63D08	0.0249	1.06916	0.123689	1.08252	0.141369	0.825406	0.0625828	0.818186	0.0428157	0.611438	0.0281089	DR077470	LRC10752_1
Lr_PAHCF_66B03	0.0247	1.00529	0.173149	1.23567	0.160587	1.46774	0.169593	2.31351	0.144973	1.26936	0.153655	CO048172	LRC00853_1
Lr_Cu2CF_08F10	0.0247	1.03257	0.0343255	0.911196	0.032625	0.588779	0.122813	1.13358	0.0167359	1.12346	0.225474	DR008438	LRC06123_1	PNAS-102	Q9HB74	2e-62	Hypothetical protein (Fragment)	Q9BU08_HUMAN	1e-60
Lr_AT1CF_05E12	0.0247	0.921016	0.107709	0.813282	0.117423	0.507948	0.162777	1.31028	0.240467	1.35803	0.0993661	CO058140	LRC05425_1	Transcription factor-like 4	Q53XM6	6e-48	Transcription factor-like 4	Q53XM6_HUMAN	1e-46	Eisenia andrei cDNA clone EAI10764	BP525158	1e-44
Lr_LC1ED_32G09	0.0247	0.969505	0.0515313	1.03805	0.182998	0.786205	0.1123	0.556134	0.0857202	0.621343	0.0327709	CF809855	LRC01301_1
Lr_Cu2CF_35H10	0.0247	1.01541	0.0876639	0.749573	0.0306599	0.971167	0.1189	0.64429	0.060146	0.68413	0.0705484	DR009389	LRC06424_1
Lr_PAHCF_68B08	0.0247	1.0247	0.063227	0.798931	0.135798	1.34369	0.123239	1.27059	0.120399	0.697177	0.130897	CO048474	LRC01102_1	Ferritin, light polypeptide	Q96CU0	8e-16	Ferritin heavy chain polypeptide 1 (Fragment)	Q86LZ3_BRALA	3e-17
Lr_LC1ED_11G06	0.0247	1.05473	0.0803132	0.840906	0.103732	0.781614	0.0686736	0.659703	0.030203	0.712972	0.0455252	CF416467	LRC01171_1	Choline dehydrogenase, mitochondrial precursor (EC 1.1.99.1)	Q8NE62	2e-20	L-sorbose dehydrogenase	Q47944_GLUOX	3e-27
Lr_CHECF_60A04	0.0247	0.954934	0.0933309	0.649777	0.0841086	0.569818	0.039618	0.558894	0.0570185	0.656763	0.0513178	DR076131	LRC09868_1
Lr_PAHCF_11D05	0.0244	0.944834	0.0740719	1.5104	0.404261	1.00822	0.146863	0.893349	0.0770699	0.594459	0.107299	CF798941	LRC00033_3				Extracellular globin IV (Erythrocruorin)	GLB4_LUMTE	2e-69	Eisenia andrei cDNA clone EAI10603 similar to Globin IV	BP524384	1e-146
Lr_adE_01H08	0.0244	0.841669	0.109657	0.615808	0.052917	0.673796	0.109201	0.423803	0.0435017	0.499188	0.0415831	CA036088	LRC00588_1
Lr_Cd2CF_09G09	0.0242	1.02772	0.0712889	1.10801	0.0967324	1.18888	0.222915	0.698454	0.0362531	0.740241	0.0431137	CF610425	LRC01774_1
Lr_Cd2CF_20B12	0.0242	1.01557	0.118717	1.21237	0.194196	0.704338	0.129923	0.575711	0.0462177	0.607316	0.0636575	CF611043	LRC02188_1
Lr_Cd2CF_08F06	0.0242	0.958616	0.0774442	1.13775	0.01918	1.34181	0.236502	1.05045	0.125605	0.640839	0.0399292	CF610379	LRC01749_1
Lr_Cd2CF_15D08	0.0241	1.04382	0.17551	1.13377	0.190421	1.42961	0.598562	3.47209	0.468482	1.7982	0.414263	CF610783	LRC02009_1
Lr_PAHCF_55B03	0.0241	0.992516	0.256457	1.34133	0.393117	0.985744	0.243989	1.29944	0.174859	0.383632	0.146221	CO058807	LRC00032_4	ATP synthase F0 subunit 6	Q6R0Z3	4e-30	ATP synthase a chain (EC 3.6.3.14)	ATP6_LUMTE	4e-98	Lumbricus terrestris mitochondrion	NC_001673	6e-41
Lr_LC1ED_29F07	0.0241	0.950944	0.0613941	1.02492	0.117533	0.744975	0.118978	0.49966	0.102837	0.654197	0.0174886	CF809643	LRC03539_1				Neuron-specific protein	P91737_HIRME	8e-07
Lr_Cu2CF_35C02	0.0241	0.956606	0.0629475	1.416	0.170037	0.575758	0.107914	0.484836	0.245441	0.520481	0.0433048	DR009373	LRC09073_1
Lr_CHECF_03E04	0.024	0.944014	0.110667	0.914446	0.132246	0.560006	0.0990774	0.545368	0.112603	1.20437	0.118735	CO377967	LRC04601_1	Hypothetical protein RPL37A (Fragment)	Q6FGF5	4e-35	60S ribosomal protein L37A	Q95W89_BRABE	1e-36	Eisenia andrei cDNA clone EAI10917 similar to ribosomal protein L37a	BP524454	1e-65
Lr_PAHCF_20A06	0.024	1.01486	0.116145	1.13708	0.153581	0.60677	0.0690349	0.654853	0.103292	1.27432	0.249114	CF799469	LRC02996_1							Eisenia andrei cDNA clone EAI10380	BP524995	4e-48
Lr_Cu2CF_14H02	0.024	1.14453	0.214851	1.71921	0.537487	0.610709	0.100437	0.595318	0.0468981	0.406943	0.0810356	DR008543	LRC06045_1
Lr_Cd2CF_07C03	0.024	1.07876	0.177919	1.42863	0.349614	0.4843	0.105862	0.921242	0.371721	1.88734	0.448047	CF611528	LRC02485_1				Hypothetical protein	Q5DGA9_SCHJA	2e-20
Lr_JV2CF_28G07	0.0237	0.886878	0.0993785	1.41064	0.175225	0.582726	0.144143	0.480567	0.127186	0.670026	0.0640328	CV072762	LRC07652_1							L.terrestris mRNA for actin (1603 bp)	LTACT1603	2e-61
Lr_CHECF_67E01	0.0237	0.947134	0.0715284	0.765956	0.0203063	1.04919	0.169666	0.679473	0.0201026	0.655924	0.0492269	DR076294	LRC09977_1	ATP6V0C protein	Q6FH26	2e-46	Hypothetical protein (Fragment)	Q5XK06_MOUSE	8e-48
Lr_LC1ED_32G01	0.0237	0.982174	0.0649299	1.07422	0.0528451	0.743932	0.0802873	0.679857	0.0869302	0.855442	0.0220259	CF809850	LRC03656_1
Lr_JV2CF_38H08	0.0237	1.20468	0.211722	1.05967	0.606961	0.58669	0.0813245	3.18894	1.92559	0.853016	0.0776179	CV462147	LRC08032_1
Lr_CHECF_12A05	0.0236	0.977774	0.0634275	0.664075	0.0345622	0.917586	0.127464	0.894849	0.128566	1.22307	0.0991039	CO378223	LRC06232_1
Lr_PAHCF_66F04	0.0235	0.979754	0.0853447	1.5957	0.304983	1.25059	0.311781	1.03856	0.301471	2.89217	0.60044	CO048168	LRC00116_2	Myosin light polypeptide 4 (Myosin light chain 1, embryonic muscle/atrial isoform)	P12829	1e-21	Myosin essential light chain	Q8IT81_EISFO	7e-66	Eisenia fetida myosin essential light chain mRNA	AF537290	3e-15
Lr_AT1CF_29G04	0.0232	1.02861	0.0850647	1.38472	0.179545	0.700446	0.168536	0.807529	0.195466	1.62448	0.0904934	CO047864	LRC00513_2	RPL13A protein (Fragment)	Q9BSQ6	6e-63	Hypothetical protein	Q5D932_SCHJA	6e-68	Eisenia andrei cDNA clone EAI10407 similar to ribosomal protein L13a	BP524440	1e-140
Lr_CHECF_13F10	0.0232	1.0743	0.113281	1.24374	0.27962	0.841379	0.100102	0.609931	0.0929557	0.595346	0.048316	CO378016	LRC06080_1
Lr_Cu2CF_30G04	0.0229	0.943173	0.04597	1.08522	0.176374	0.741323	0.135766	0.50763	0.105221	1.07536	0.0585785	DR009217	LRC09129_1	Ribosomal protein S19 (Fragment)	Q8WVX7	2e-10	40S ribosomal protein S19	RS19_MYAAR	2e-09
Lr_Cd2CF_08E09	0.0228	0.960009	0.0797724	1.33094	0.0728309	0.417858	0.160348	0.261923	0.0973362	0.566657	0.0914015	CF610375	LRC01747_1
Lr_CHECF_13H02	0.0227	0.998187	0.083604	1.01185	0.0703652	0.90072	0.148023	0.853233	0.105604	0.595698	0.0292467	CO377857	LRC05972_1
Lr_AT1CF_29B12	0.0226	1.02279	0.0793198	0.681334	0.0861097	1.18511	0.076039	1.17008	0.139132	1.08668	0.0790143	CO047908	LRC05038_1	N-acetyllactosaminide beta-1,6-N-acetylglucosaminyltransferase	Q8WXK6	2e-31	Gcnt1-prov protein	Q801N9_XENLA	2e-33
Lr_PAHCF_68F03	0.0226	0.935126	0.060629	0.584835	0.0504471	0.92481	0.0342437	0.719156	0.105464	0.821275	0.0948747	CO048452	LRC03984_1				Putative stress-related protein	Q75LL0_ORYSA	1e-06
Lr_LC1ED_37E11	0.0225	1.02528	0.0861239	1.2778	0.137202	1.22476	0.329763	0.650321	0.0669102	0.662674	0.0194682	CF810154	LRC03810_1	Hypothetical protein DKFZp434M0223 (Fragment)	Q9NT82	5e-14	Hypothetical protein	Q54HZ8_DICDI	6e-15
Lr_LC1ED_15F08	0.0225	0.977939	0.0939136	0.819598	0.192709	0.590204	0.0819458	0.534292	0.0346542	0.52037	0.0224612	CF416723	LRC01315_1
Lr_AT1CF_18F09	0.0225	0.988393	0.101776	0.663023	0.0458036	1.17091	0.0932302	0.9562	0.0447597	0.984487	0.0765849	CO047430	LRC04721_1							Earthworm (L.terrestris) extracellular globin chain c gene	LUMHBC	6e-07
Lr_Cu2CF_22G12	0.0225	1.0803	0.14835	1.22429	0.218025	0.721551	0.162147	1.04147	0.0445909	0.508403	0.065523	DR008664	LRC08778_1
Lr_Cu2CF_44A05	0.0225	1.05983	0.0945906	1.14036	0.137503	0.872944	0.156114	1.29459	0.200997	1.94625	0.402331	DR009447	LRC00360_1	Ribosomal protein L7a	Q5T8U4	1e-102	60S ribosomal protein L7a (Surfeit locus protein 3)	RL7A_FUGRU	1e-103	Eisenia andrei cDNA clone EAI11084 similar to ribosomal protein L7a	BP524436	1e-124
Lr_JV2CF_03E06	0.0225	1.02446	0.103543	0.582226	0.0686555	1.16418	0.145609	0.89233	0.0422001	1.09441	0.187937	CO869602	LRC06896_1
Lr_CHECF_03H04	0.0225	1.04334	0.0967643	1.03788	0.0996149	0.693313	0.0976061	0.697414	0.140689	1.35234	0.109559	CO377939	LRC00644_1	EIF4EBP1 protein	Q6IBN3	7e-11	Eukaryotic translation initiation factor 4E binding protein 1 (4E-BP1)	4EBP1_RAT	1e-09
Lr_JV2CF_17H12	0.0224	1.02491	0.0583366	1.12787	0.0920033	0.826746	0.0467048	0.695776	0.0465881	0.887053	0.0996277	CO870162	LRC07263_1	OTTHUMP00000030720	Q5JVW7	7e-21	Myosin heavy chain	Q26079_PLAMG	6e-23
Lr_PAHCF_66F03	0.0224	0.920465	0.133379	1.16239	0.372673	1.51918	0.523993	2.0975	0.327985	3.17925	1.05885	CO048166	LRC00836_7							Eisenia andrei cDNA clone EAI11041	BP525286	7e-35
Lr_Cd2CF_53H06	0.0224	1.02475	0.0572302	0.983922	0.140507	0.925673	0.132827	0.714572	0.0383672	0.61195	0.0414793	CF611607	LRC02535_1
Lr_AT1CF_16C01	0.0224	0.960026	0.131419	0.943549	0.0834828	0.914702	0.42807	2.09805	0.154079	2.17973	0.0439949	CO047543	LRC04798_1	4-hydroxyphenylpyruvate dioxygenase (EC 1.13.11.27)	P32754	7e-60	4-hydroxyphenylpyruvate dioxygenase	Q6BG80_PARTE	1e-72
Lr_adE_01A08	0.0224	0.940828	0.202715	1.03154	0.34693	0.763557	0.315611	0.958475	0.194309	0.272501	0.0176793	CA036013	LRC00548_1	Leucine rich repeat containing 1	Q5TGN3	2e-14	Mus musculus adult male testis cDNA	Q9D2F4_MOUSE	7e-18
Lr_Cd2CF_23G04	0.0224	0.958648	0.0594599	1.31836	0.198042	0.609576	0.122659	0.532135	0.0545163	1.00712	0.16326	CF611271	LRC02328_1
Lr_PAHCF_01B07	0.0224	1.00649	0.0714329	0.753499	0.0577442	0.837695	0.0693096	0.647261	0.0377244	0.784731	0.0356394	CF798519	LRC02549_1	Nucleoside diphosphate-linked moiety X motif 16 (EC 3.6.1.-)	Q96DE0	4e-21	NUDT16 protein (Fragment)	Q96DE0_HUMAN	8e-20
Lr_PAHCF_29A04	0.0222	1.05406	0.0822495	1.29687	0.146793	0.709367	0.073051	0.770239	0.103065	1.12299	0.10697	CF799896	LRC03480_1				Lectin	Q764S5_PLECO	2e-06
Lr_Cu2CF_22A07	0.0222	1.18565	0.19391	1.58696	0.502233	1.12661	0.248617	1.42933	0.232617	0.446841	0.104017	DR008649	LRC08766_1							Eisenia andrei cDNA clone EAI10127 similar to Glovin II	BP524629	5e-25
Lr_Cd2CF_02D04	0.0222	0.96178	0.0646621	0.992327	0.0678956	0.623444	0.130484	1.25091	0.225852	1.26183	0.0680675	CF610233	LRC01656_1
Lr_LC1ED_11E01	0.0222	0.982457	0.0802692	0.722603	0.0387894	0.935125	0.06557	0.67677	0.0125324	0.833684	0.0499196	CF416446	LRC01156_1				Hypothetical protein	Q6A293_HAEIN	2e-16
Lr_LC1ED_11H11	0.0222	1.00379	0.0560992	0.98664	0.114569	0.657647	0.120166	0.510455	0.0910239	0.707639	0.0618741	CF416476	LRC00802_1	CPSF4 protein (Fragment)	Q6FGE6	1e-61	ENSANGP00000010762	Q7QCP5_ANOGA	5e-68
Lr_Cu2CF_34H04	0.0222	0.862544	0.150642	1.06392	0.0950338	0.678841	0.247292	0.85022	0.265278	0.299567	0.0645006	DR009346	LRC09289_1							Eisenia andrei cDNA clone EAI10128 similar to putative senescence-associated protein	BP524546	4e-33
Lr_JV2CF_41F04	0.0222	0.966258	0.0856546	0.590184	0.0894426	1.41614	0.194142	0.869516	0.195787	1.00185	0.137101	CV462188	LRC07789_1
Lr_Cd2CF_23A08	0.022	1.02429	0.0655475	1.37428	0.147674	1.08539	0.629041	0.437436	0.0483746	0.426883	0.0378833	CF611235	LRC02302_1
Lr_CHECF_47E04	0.022	0.494246	0.149847	0.635872	0.379108	0.333194	0.10507	0.0374319	0.061289	0.125629	0.0349828	DR075843	LRC01777_1	Transketolase-like 1	Q5TYJ9	5e-31	Tkt protein (Transketolase)	Q6PHI8_BRARE	5e-33
Lr_PAHCF_18F01	0.022	1.1463	0.102277	1.15117	0.103247	0.709474	0.233197	0.787799	0.326687	0.34448	0.0935288	CF799380	LRC00786_5	Ferritin (Fragment)	Q7Z2W1	4e-16	Hypothetical protein MGC75752	Q6P4N0_XENTR	7e-20
Lr_LC1ED_08E07	0.022	0.984571	0.067725	0.850594	0.0554059	0.668681	0.0367558	0.707048	0.0252406	0.74231	0.0648115	CF416287	LRC01060_1	Actinin, alpha 2	Q5VXF1	3e-62	Alpha-actinin (Fragment)	Q8ITH0_BIOGL	5e-70
Lr_Cd2CF_08A04	0.0219	1.03459	0.0658427	1.28913	0.199133	0.643799	0.228085	0.483496	0.0743533	0.499441	0.0243203	CF610340	LRC01720_1
Lr_Cd2CF_60G09	0.0219	1.04659	0.0933866	0.66446	0.08102	1.20622	0.149353	0.781149	0.0482424	0.890627	0.0417609	DR077249	LRC10571_1
Lr_AT1CF_11B02	0.0219	1.06686	0.143011	1.06721	0.251776	0.479442	0.111277	0.536684	0.154804	1.31003	0.144413	CO047352	LRC01145_2	Elongation factor 1-alpha 2 (EF-1-alpha-2)	Q05639	1e-115	Elongation factor-1alpha (Fragment)	O61253_9ANNE	1e-119	Allolobophora sp. mRNA for elongation factor-1alpha	AB003714	0
Lr_CHECF_53E04	0.0219	0.891884	0.0954631	0.549304	0.0325495	0.952824	0.0801697	0.923118	0.166993	0.941376	0.089054	DR076003	LRC09784_1
Lr_Cd2CF_65G01	0.0219	1.04322	0.0461507	0.947217	0.0743193	0.696916	0.186439	1.30002	0.105425	1.55764	0.123103	DR077568	LRC10829_1
Lr_CHECF_05A05	0.0219	0.758374	0.23984	0.408064	0.0942639	0.677888	0.230489	0.477162	0.0960033	0.217256	0.109085	CO408495	LRC06396_1	Cytochrome b	Q85KX6	8e-66	Cytochrome b	CYB_LUMTE	5e-91	Lumbricus terrestris mitochondrion	LTU24570	3e-58
Lr_JV2CF_61G11	0.0219	1.09887	0.0892874	1.00575	0.10151	0.765949	0.10552	0.827686	0.110417	0.604313	0.0545633	DR697051	LRC11290_1	Meprin A, alpha (PABA peptide hydrolase)	Q9H1R1	1e-16	Zinc metalloproteinase nas-13 precursor (EC 3.4.24.21)	NAS13_CAEEL	6e-18
Lr_PAHCF_13F11	0.0219	0.96968	0.0893389	1.51231	0.354794	0.709663	0.138829	0.702635	0.145828	0.598344	0.0398399	CF799068	LRC02926_1
Lr_AT1CF_02G01	0.0217	1.0918	0.111174	1.22907	0.118647	0.571382	0.112605	0.673349	0.120092	0.770475	0.106572	CO047241	LRC00245_2	Carboxypeptidase A2 (Pancreatic)	Q53XS1	2e-33	ENSANGP00000021052	Q7Q1X1_ANOGA	2e-40	Eisenia andrei cDNA clone EAI10586 similar to Zinc carboxypeptidase	BP524771	5e-42
Lr_LC1ED_07D10	0.0217	0.966696	0.0736751	1.26683	0.0881896	0.846821	0.186495	0.581461	0.0620934	0.69341	0.0161267	CF416243	LRC01030_1
Lr_Cd2CF_60C06	0.0216	0.964012	0.0731167	0.680718	0.0402086	0.982891	0.0977455	0.903132	0.0449632	1.0918	0.0689553	DR077226	LRC10554_1
Lr_AT1CF_19G03	0.0213	1.26893	0.221285	1.1187	0.325991	1.21747	0.141043	1.51585	0.195238	2.83525	0.33985	CO047446	LRC00196_1				NADH-ubiquinone oxidoreductase chain 6 (EC 1.6.5.3)	NU6M_LUMTE	9e-29	Lumbricus terrestris mitochondrion	LTU24570	1e-08
Lr_LC1ED_31G07	0.0213	1.0174	0.0715836	1.37325	0.317596	0.697873	0.0622376	0.64125	0.0852459	0.76544	0.0366699	CF809795	LRC03628_1
Lr_PAHCF_24H11	0.0213	1.00209	0.0420993	0.772411	0.0661117	0.864126	0.21057	0.521979	0.0185738	0.62751	0.0457133	CF799638	LRC03312_1				Conserved expressed protein	Q5KPY1_CRYNE	5e-12
Lr_LC1ED_08E08	0.0213	0.92529	0.053281	0.706697	0.0295112	0.682861	0.0743271	0.604908	0.0558566	0.654777	0.0248155	CF416288	LRC01061_1	Proteasome (Prosome, macropain)	Q53XL8	1e-86	26S protease regulatory subunit 4 (P26s4)	PRS4_DROME	6e-88
Lr_Cd2CF_51D06	0.0213	0.948013	0.0659881	1.30185	0.153877	0.811249	0.103687	0.653713	0.0703817	0.797147	0.077236	CF611340	LRC02374_1
Lr_AT1CF_15C07	0.0213	1.00013	0.144383	1.37652	0.17274	0.746386	0.101856	0.954267	0.146821	0.553732	0.048963	CO047826	LRC04985_1							Earthworm DNA sequence	LUMBT	3e-14
Lr_AT1CF_33A08	0.0212	1.04604	0.0571836	0.825014	0.0348357	0.793474	0.0788987	0.585482	0.120458	0.553576	0.0999222	DR697138	LRC11335_1
Lr_Cu2CF_02H04	0.0212	0.969382	0.029953	0.63076	0.046162	1.06122	0.131154	0.820958	0.112339	0.901851	0.0990341	DR008304	LRC08519_1
Lr_Cd2CF_03D04	0.0211	1.08626	0.0696179	1.28648	0.126018	1.06696	0.338773	2.50244	0.492089	1.43427	0.141828	CF610301	LRC01702_1	TM4SF13 protein	Q6FGK0	3e-33	CG6323-PB	Q8IMQ7_DROME	4e-35
Lr_Cu2CF_32H12	0.021	0.931631	0.107427	0.955712	0.336173	0.418245	0.107354	0.356517	0.13392	0.308811	0.0194336	DR009297	LRC09250_1
Lr_AT1CF_01A09	0.021	0.562634	0.153696	0.430706	0.0726488	0.175621	0.154812	0.123173	0.0521674	0.065527	0.0119466	CO047227	LRC04578_1
Lr_Cu2CF_30C06	0.021	0.951613	0.116192	1.25404	0.147631	0.416598	0.15289	1.00276	0.618616	2.20725	0.176614	DR009220	LRC00433_1	60S ribosomal protein L38	P63173	2e-23	Ribosomal protein L38	Q95V84_BRABE	4e-24
Lr_JV2CF_34C07	0.0209	1.02197	0.0569403	0.695634	0.0353686	1.07396	0.0999272	0.962037	0.0874461	0.984778	0.0941031	CV462218	LRC08079_1
Lr_AT1CF_22B08	0.0208	1.12169	0.14957	0.875596	0.264225	0.644998	0.0951409	0.453417	0.0275128	0.569776	0.0542001	CO058205	LRC05466_1
Lr_AT1CF_38A12	0.0208	1.09428	0.132313	0.653498	0.0307986	1.21634	0.125008	0.9434	0.0457974	1.13553	0.107941	DR697229	LRC11408_1
Lr_PAHCF_67E04	0.0206	1.04874	0.0798333	1.24001	0.283561	0.962339	0.060213	0.740895	0.100366	0.564157	0.0622682	CO048420	LRC05375_1
Lr_PAHCF_64B09	0.0205	1.07838	0.111458	1.05013	0.150831	0.44413	0.0717672	0.557587	0.192222	1.14837	0.269662	CO048366	LRC00245_1	Hypothetical protein FLJ16014	Q6ZNI6	7e-23	Zinc carboxypeptidase A precursor (EC 3.4.17.-)	CBPA_ANOGA	5e-31	Eisenia andrei cDNA clone EAI10586 similar to Zinc carboxypeptidase	BP524771	4e-39
Lr_CHECF_72H09	0.0205	1.06	0.0958311	2.00096	0.386192	1.04497	0.109011	1.15575	0.269677	0.744337	0.152794	DR076477	LRC05857_2				Extracellular globin IV (Erythrocruorin)	GLB4_LUMTE	6e-67	Eisenia andrei cDNA clone EAI10603 similar to Globin IV	BP524384	1e-135
Lr_Cu2CF_30C01	0.0202	1.07158	0.0785205	1.7757	0.087565	0.769965	0.106471	0.701831	0.274702	0.990802	0.117017	DR009204	LRC09179_1
Lr_JV2CF_28F05	0.0202	0.986051	0.124687	1.12006	0.165131	0.55641	0.0971356	0.528855	0.0625214	0.856916	0.0888863	CV072746	LRC00678_1
Lr_CHECF_30B12	0.0202	0.98238	0.0347118	1.00532	0.0698491	0.698111	0.0581373	0.81644	0.0853126	1.0002	0.0823955	CO408702	LRC06553_1
Lr_JV2CF_24F08	0.0201	0.996763	0.0892418	0.703193	0.0885053	1.21227	0.0988858	1.17933	0.135154	1.24093	0.081799	CV072597	LRC07534_1
Lr_CHECF_03E01	0.0192	1.12963	0.147558	1.23674	0.117095	0.83018	0.192487	0.588768	0.0350755	0.568661	0.059033	CO377833	LRC05953_1
Lr_Cd2CF_11F06	0.019	0.933011	0.102013	1.31479	0.232974	0.570171	0.0625353	0.38896	0.12953	0.666146	0.115163	CF610555	LRC00528_1							Eisenia fetida mRNA for lombricine kinase	AB008013	3e-11
Lr_AT1CF_38D12	0.019	0.915934	0.107211	0.65677	0.232326	0.377951	0.121372	1.10131	0.160497	1.68839	0.322131	DR697223	LRC11402_1
Lr_Cd2CF_60G11	0.0189	0.924167	0.0663331	0.678196	0.0439796	0.83417	0.0228543	1.00503	0.0899472	0.968587	0.0418101	DR077264	LRC10584_1
Lr_Cd2CF_08B09	0.0189	0.927089	0.0709674	1.16196	0.10047	0.485111	0.153163	0.378908	0.0532166	0.589419	0.081727	CF610350	LRC01726_1
Lr_AT1CF_39H05	0.0189	1.04253	0.132412	1.17089	0.149561	0.827381	0.194137	1.10248	0.403566	0.442149	0.0499851	DR697244	LRC04235_1
Lr_Cd2CF_10C05	0.0188	0.975851	0.0985041	0.92297	0.0873746	0.603879	0.131562	0.458008	0.0307188	0.522914	0.0549085	CF610456	LRC01797_1
Lr_Cu2CF_20G07	0.0187	1.00506	0.0406634	1.0264	0.0822027	0.869258	0.060838	0.709863	0.0694171	0.776558	0.0434176	DR008583	LRC08325_1
Lr_Cu2CF_22B12	0.0186	0.898872	0.101006	0.955826	0.073759	0.709898	0.21417	0.901473	0.147011	0.368137	0.081754	DR008670	LRC08781_1
Lr_Cu2CF_35B04	0.0185	1.00271	0.0568715	1.42287	0.197429	0.63846	0.0965935	0.440045	0.16021	0.815719	0.113156	DR009379	LRC08759_1	Hypothetical protein FLJ38599	Q8N909	3e-13	Endoglucanase 2	Q9U901_9NEOP	2e-37
Lr_LC1ED_42H04	0.0185	1.00792	0.0856871	0.526504	0.0754367	0.921451	0.127388	0.701519	0.0523746	0.773193	0.0754568	CF839083	LRC04017_1	Hypothetical protein DKFZp564H1664	Q659E8	3e-48	Dehydrogenase/reductase SDR family member 7 precursor (EC 1.1.-.-)	DHRS7_MOUSE	2e-48
Lr_AT1CF_07G11	0.0185	0.97507	0.0711891	0.587144	0.0852351	1.19699	0.13322	0.817257	0.0678542	0.948388	0.0658402	CO047166	LRC04540_1
Lr_JV2CF_20G09	0.0184	0.926834	0.113802	0.497871	0.0490301	0.935492	0.0645055	0.91983	0.207672	0.777747	0.0554728	CV072386	LRC07388_1
Lr_PAHCF_63E05	0.0182	0.990193	0.0649005	0.735451	0.0590726	0.641585	0.205781	0.569771	0.0482327	0.439202	0.031141	CO058590	LRC00099_2	Sialic acid-specific acetylesterase II (Cytosolic sialic acid 9-O-acetylesterase homolog)	Q9HAT2	3e-71	LOC495015 protein	Q5XHF4_XENLA	4e-79
Lr_LC1ED_44A09	0.0181	1.04626	0.0589102	0.79448	0.279198	0.564672	0.0971865	0.422743	0.045426	0.404359	0.0412097	CF839178	LRC04063_1	Eukaryotic translation initiation factor 3 subunit 1 (eIF-3 alpha)	O75822	3e-21	MGC81283 protein	Q6INR1_XENLA	6e-21
Lr_Cd2CF_12F08	0.0181	1.18293	0.121942	1.27969	0.165392	1.62294	0.226283	0.473343	0.191636	0.862209	0.203257	CF610619	LRC01908_1
Lr_Cd2CF_10H06	0.0181	0.961577	0.110019	0.847593	0.165185	0.661034	0.156776	0.372292	0.0821372	0.440789	0.036594	CF610504	LRC01829_1							Eisenia andrei cDNA clone EAI10305 similar to methyltransferase like 2	BP524523	5e-16
Lr_PAHCF_65F05	0.0179	0.941746	0.0793264	1.71059	0.392737	1.7372	0.164782	1.97413	0.155817	2.15419	0.155185	CO048400	LRC05365_1
Lr_JV2CF_24G11	0.0179	0.986132	0.0723387	0.638439	0.0553314	1.0772	0.053546	1.18569	0.247747	1.07749	0.0723159	CV072612	LRC07545_1	CBR3 protein (NADPH-dependent carbonyl reductase 3)	Q6FHP2	2e-13	CBR3 protein (NADPH-dependent carbonyl reductase 3)	Q6FHP2_HUMAN	3e-12
Lr_CHECF_71F07	0.0178	1.00823	0.0968343	1.18377	0.0878743	1.4309	0.242663	1.74716	0.246694	2.10593	0.331372	DR076435	LRC10066_1
Lr_Cd2CF_02H03	0.0177	1.07069	0.217344	1.71298	0.408685	0.839376	0.290575	2.68416	0.695225	2.79085	0.163799	CF610270	LRC01682_1
Lr_Cd2CF_65B12	0.0176	0.98334	0.0964072	0.624814	0.0805602	1.28874	0.159441	0.712723	0.0747366	0.810126	0.0489188	DR077628	LRC05112_1	Syntenin-1 (Syndecan binding protein 1)	O00560	2e-56	Syntenin-1 (Syndecan binding protein 1)	SDCB1_MOUSE	7e-55
Lr_Cd2CF_15E07	0.0175	1.24387	0.206058	1.30079	0.300364	0.522024	0.184866	0.387073	0.0355874	0.46862	0.0543907	CF610791	LRC02014_1	Calbindin (Vitamin D-dependent calcium-binding protein, avian-type)	P05937	7e-06	Calmodulin (CaM)	CALM_EMENI	9e-06
Lr_PAHCF_27G03	0.0175	1.12215	0.145683	0.563095	0.0557132	0.814535	0.0947873	0.607378	0.0722928	0.815232	0.0602759	CF799822	LRC03433_1	ATP6V0C protein	Q6FH26	1e-43	Vacuolar ATP synthase 16 kDa proteolipid subunit (EC 3.6.3.14)	VATL_MANSE	4e-45
Lr_Cd2CF_61F04	0.0174	0.982097	0.0443805	1.44959	0.247092	0.940459	0.148859	0.707239	0.0407406	0.784339	0.0326112	DR077287	LRC10602_1
Lr_Cu2CF_41H03	0.0173	0.942928	0.0825218	0.562616	0.026635	1.03477	0.122094	0.921996	0.0773053	1.10846	0.205574	DR009640	LRC09520_1	Carbonic anhydrase XIV	Q5TB24	1e-20	Carbonic anhydrase VA	CAH5A_RAT	2e-19
Lr_JV2CF_53D02	0.0172	1.00503	0.0773588	1.41136	0.251004	0.688573	0.0739254	0.864697	0.311115	2.01362	0.404803	DR077171	LRC10517_1				Hypothetical protein	Q5DGG9_SCHJA	1e-12	Pheretima tschiliensis antimicrobial-like peptide PP-1 (Pp-1) gene	AY167144	4e-11
Lr_JV2CF_34D02	0.0172	1.01267	0.0918516	1.24198	0.236734	0.583719	0.126793	0.516779	0.121037	1.14284	0.10745	CV461791	LRC05968_1	RPL14 protein (Ribosomal protein L14 variant)	Q6IPH7	9e-41	60S ribosomal protein L14	RL14_LUMRU	1e-77	Eisenia andrei cDNA clone EAI10883 similar to ribosomal protein L14	BP524441	1e-127
Lr_CHECF_49H07	0.0172	1.04305	0.158801	1.96751	0.275575	0.987031	0.19084	1.34687	0.317259	0.564552	0.114532	DR075907	LRC00106_4	Cytochrome c oxidase subunit II	Q7YEH2	9e-61	Cytochrome c oxidase subunit 2 (EC 1.9.3.1)	COX2_LUMTE	8e-86	Lumbricus terrestris mitochondrion	LTU24570	1e-125
Lr_CHECF_31C04	0.0172	1.00873	0.0891295	1.09228	0.147835	0.392621	0.0316366	0.520922	0.130076	0.813365	0.250691	CO408726	LRC06569_1
Lr_PAHCF_15G02	0.0172	1.07476	0.0665522	1.23025	0.216201	0.70499	0.0535351	0.760505	0.036533	0.761793	0.0264184	CF799173	LRC02568_1	Adenosylhomocysteinase (EC 3.3.1.1)	P23526	1e-98	Adenosylhomocysteinase 2 (EC 3.3.1.1)	SAHH2_XENLA	1e-102
Lr_Cu2CF_17D10	0.0171	1.08859	0.105968	1.70566	0.378201	0.9557	0.155223	1.12267	0.0384173	0.640383	0.131656	DR008882	LRC00367_4							Eisenia andrei cDNA clone EAI10581	BP525082	7e-13
Lr_LC1ED_42E03	0.0171	1.00129	0.183105	1.01173	0.140511	0.87333	0.141374	0.908909	0.133767	0.397124	0.131533	CF839050	LRC04001_1
Lr_Cd2CF_24D06	0.017	1.08329	0.120311	1.54909	0.124635	0.861239	0.165982	0.718228	0.118999	0.574929	0.109918	CF611287	LRC02340_1	Hypothetical protein DDC	Q75MJ6	5e-60	Dopa decarboxylase	Q9NL84_TENMO	3e-63
Lr_LC1ED_36G10	0.0169	1.02946	0.0348625	1.0856	0.132148	0.694258	0.181493	0.475222	0.0885889	0.74726	0.047436	CF810096	LRC03782_1
Lr_AT1CF_09B06	0.0169	1.14029	0.239368	1.88289	0.248289	0.792426	0.101299	0.670757	0.0585351	0.511861	0.0801596	CO047100	LRC02628_2				Destabilase I	Q25091_HIRME	2e-31
Lr_Cd2CF_53G05	0.0169	1.16172	0.172446	1.56569	0.0507084	1.05261	0.244223	0.623315	0.0634984	0.691383	0.0603385	CF611598	LRC02529_1
Lr_Cu2CF_14A03	0.0167	0.944239	0.0994674	1.11937	0.193078	0.838424	0.129096	0.887803	0.144587	0.497898	0.0533612	DR008541	LRC08683_1
Lr_LC1ED_12C04	0.0167	0.957844	0.0628989	1.09648	0.0809287	0.921967	0.116593	0.691542	0.0286296	0.714674	0.0293483	CF416499	LRC01184_1							Platynereis dumerilii partial mRNA for Pax6 protein	PDU316541	8e-06
Lr_AT1CF_07G09	0.0166	0.985345	0.1212	1.0637	0.0542996	0.528959	0.1181	0.601294	0.109663	0.382999	0.0787808	CO047165	LRC03401_1	ACTB protein (Fragment)	Q96E67	9e-38	Actin 2	ACT2_LUMTE	2e-37	L.terrestris mRNA for actin (1603 bp)	LTACT1603	1e-111
Lr_AT1CF_03F10	0.0166	0.98252	0.0930748	0.796349	0.0742922	0.544707	0.0928298	0.481407	0.0727329	0.848261	0.105835	CO047022	LRC04447_1
Lr_CHECF_65F07	0.0165	0.932437	0.0886832	1.17917	0.170133	0.492579	0.0564473	0.498351	0.187917	1.11041	0.205374	DR077037	LRC03220_2				NADH-ubiquinone oxidoreductase chain 6 (EC 1.6.5.3)	NU6M_LUMTE	4e-40	Lumbricus terrestris mitochondrion	NC_001673	1e-14
Lr_PAHCF_14A04	0.0163	0.952548	0.0650307	1.07269	0.0383914	0.816665	0.203635	0.502137	0.0165206	0.649041	0.025625	CF799080	LRC02934_1	Hypothetical protein FLJ14450	Q96K81	1e-60	Hypothetical protein	Q5ZKC1_CHICK	1e-59
Lr_Cd2CF_08F07	0.0163	1.0064	0.111691	1.22692	0.0558218	0.767432	0.0916792	0.719027	0.0944115	0.61812	0.0442957	CF610380	LRC01750_1	Hydroxysteroid dehydrogenase-like protein (Hydroxysteroid dehydrogenase like 2)	Q6YN16	9e-51	Hypothetical protein CBG06955	Q61QM8_CAEBR	6e-53
Lr_Cu2CF_30H08	0.0159	0.989906	0.0982497	1.35969	0.149423	0.783342	0.163631	0.711587	0.190607	0.454615	0.0838366	DR009232	LRC08674_1				Cell surface protein	Q816D8_BACCR	8e-08
Lr_LC1ED_12E10	0.0159	1.02143	0.124769	0.666414	0.120868	0.673976	0.0757119	0.544853	0.0284163	0.536007	0.029267	CF416516	LRC01194_1	Sorbitol dehydrogenase (EC 1.1.1.14)	Q00796	3e-64	Hypothetical protein R04B5.5	Q21702_CAEEL	2e-69
Lr_LC1ED_01F01	0.0157	0.984807	0.068796	1.18979	0.127799	0.727584	0.0836986	0.646873	0.0756475	0.793772	0.0366327	CF415911	LRC00806_1
Lr_JV2CF_15C03	0.0157	1.00316	0.109555	1.09221	0.162786	0.538404	0.0552915	0.713271	0.27325	1.56727	0.192698	CO869494	LRC06822_1
Lr_CHECF_10B07	0.0156	1.04874	0.114548	0.442875	0.105111	1.36322	0.126647	1.22443	0.238205	1.27067	0.133529	CO377803	LRC05929_1	Calbindin 2, full length protein isoform	Q96BK4	4e-06	Hypothetical protein calb2	Q6PC56_BRARE	1e-06
Lr_Cd2CF_20B01	0.0156	0.936373	0.0695294	1.58404	0.313583	1.13688	0.094344	1.30063	0.283664	0.675791	0.0378104	CF611035	LRC02182_1
Lr_PAHCF_64C06	0.0156	1.04861	0.118981	1.18405	0.258903	0.443006	0.091555	0.59552	0.360804	2.04793	0.460594	CO048352	LRC00371_2	Myosin heavy chain, cardiac muscle alpha isoform (MyHC-alpha)	P13533	7e-95	Hypothetical protein	Q5C296_SCHJA	1e-131	Eisenia andrei cDNA clone EAI10980 similar to myosin heavy chain	BP524368	1e-21
Lr_CHECF_32C02	0.0156	0.943994	0.132099	1.28977	0.0910498	0.403311	0.199419	0.567052	0.218988	0.271574	0.0432464	CO408727	LRC06570_1							Eisenia andrei cDNA clone EAI11074	BP525297	1e-07
Lr_Cd2CF_67D03	0.0155	1.08011	0.0819625	1.30471	0.145638	0.887099	0.151793	1.01413	0.0421445	0.653568	0.0424471	DR077729	LRC10953_1
Lr_AT1CF_34A04	0.0155	0.98466	0.0675886	1.23426	0.136397	0.646792	0.0930504	0.762465	0.172619	1.32511	0.0568837	DR697148	LRC11345_1	60S ribosomal protein L40 (CEP52)	P62987	5e-24	Ubiquitin	Q9PT09_ONCMY	3e-29	Eisenia andrei cDNA clone EAI10198 similar to Ubiquitin	BP524769	2e-81
Lr_Cu2CF_32E06	0.0154	0.950137	0.108037	1.08671	0.312173	0.847338	0.0819735	0.567259	0.0358317	0.448762	0.0665729	DR009263	LRC06608_1
Lr_Cu2CF_24C06	0.0154	1.07458	0.149617	1.11626	0.191997	0.73763	0.186515	0.754303	0.12162	0.41928	0.046389	DR009052	LRC06490_1
Lr_Cu2CF_19H12	0.0154	0.907495	0.0550972	0.731222	0.156969	0.59854	0.356025	0.155765	0.0678221	0.226485	0.0631979	DR008281	LRC08499_1
Lr_PAHCF_50A11	0.0154	1.07861	0.0810981	0.654213	0.0395738	0.915657	0.0699798	1.01239	0.0389948	1.21103	0.191224	CO058613	LRC05756_1	CD68 antigen variant (Fragment)	Q59F68	3e-15	ATP-DEPENDENT RNA HELICASE INVOLVED IN mRNA EXPORT FROM THE NUCLEUS	Q8SSD2_ENCCU	2e-43
Lr_PAHCF_62B03	0.0153	1.08965	0.0814275	1.90397	0.265929	0.846417	0.25384	1.54807	0.678013	2.79957	0.307052	CO058516	LRC00605_1	Tubulin alpha-2 chain (Alpha-tubulin 2)	Q13748	0	Alpha tubulin	Q26595_SCHMA	0	Hirudo medicinalis alpha-2 tubulin mRNA	HMU67678	0
Lr_PAHCF_55C11	0.0151	1.19172	0.170283	1.4366	0.28956	1.66923	0.214094	0.745075	0.202026	0.463892	0.142227	CO058818	LRC05897_1
Lr_LC1ED_14F11	0.015	0.980717	0.11084	0.947884	0.0911217	0.594348	0.0904669	0.517099	0.0462355	0.480813	0.0854956	CF416648	LRC01274_1
Lr_PAHCF_72E08	0.0149	0.979042	0.0520705	0.65658	0.0379795	0.365643	0.0561545	0.396742	0.0825888	0.718285	0.222905	CO048302	LRC00510_6	NADH dehydrogenase subunit 4	Q7Y891	2e-78	NADH-ubiquinone oxidoreductase chain 4 (EC 1.6.5.3)	NU4M_LUMTE	1e-150	Lumbricus terrestris mitochondrion	NC_001673	1e-177
Lr_AT1CF_04E04	0.0149	1.02936	0.0922418	1.32798	0.0746596	0.798466	0.168665	0.608809	0.0360448	0.790234	0.0224133	CO046889	LRC04351_1
Lr_Cd2CF_04G10	0.0149	1.25701	0.196727	1.57993	0.468682	0.874715	0.629378	4.10136	0.356955	4.04969	0.485499	CF611417	LRC02416_1
Lr_JV2CF_04E03	0.0147	0.968424	0.0632518	0.653488	0.0500683	1.13407	0.127968	0.862651	0.0526558	0.862551	0.0813164	CO869623	LRC06909_1
Lr_CHECF_60H11	0.0147	0.99087	0.0941867	1.80236	0.424272	0.899816	0.233898	0.942836	0.386594	2.6689	0.369716	DR076168	LRC06540_1							Eisenia andrei cDNA clone EAI10190	BP524928	8e-28
Lr_PAHCF_27B05	0.0147	0.977318	0.0889426	1.11017	0.175752	0.516773	0.155963	0.41397	0.0548815	0.436665	0.0377127	CF799781	LRC00129_1				AprA (PhoPQ-activated pathogenicity-related protein)	Q5XM24_DICDI	1e-60
Lr_AT1CF_29D02	0.0147	1.05067	0.0812436	1.37909	0.137979	0.710625	0.164043	0.800346	0.173627	1.63326	0.0870694	CO046858	LRC04330_1
Lr_CHECF_54D11	0.0146	0.976221	0.0738191	0.614484	0.0788291	0.939485	0.0927818	1.20194	0.212916	1.11475	0.0615988	DR076069	LRC09826_1
Lr_Cd2CF_06A07	0.0145	1.062	0.0994672	1.65583	0.331151	1.01557	0.221188	0.711195	0.0695947	0.690554	0.0565264	CF611459	LRC02441_1
Lr_LC1ED_02G04	0.0143	1.06462	0.0749347	2.13071	0.27895	1.71667	0.490828	1.05909	0.179462	0.883798	0.039542	CF415962	LRC00843_1				Hemerythrin	Q6W3Z9_9ANNE	2e-21	HDAH11C02.F Leech Haementeria depressa cDNA library 5` similar to hemerythrin	CN807659	3e-06
Lr_CHECF_04F09	0.0143	1.04141	0.0633291	0.758567	0.0194306	0.925015	0.106332	0.663913	0.0474665	0.714795	0.0657825	CO378334	LRC06315_1
Lr_Cd2CF_14D04	0.0142	1.04802	0.131154	0.923539	0.0704716	0.708138	0.576325	0.248085	0.0181042	0.310504	0.0234543	CF610721	LRC01968_1
Lr_Cd2CF_08D09	0.0141	1.03568	0.10669	1.3084	0.0579472	0.768814	0.0983619	0.738898	0.143934	0.579725	0.0725235	CF610368	LRC01725_1
Lr_Cd2CF_61F09	0.0141	0.959766	0.127532	1.13533	0.142093	0.44006	0.0890021	0.427473	0.175762	0.864749	0.100115	DR077322	LRC10630_1	Phosphoenolpyruvate carboxykinase, mitochondrial precursor [GTP] (EC 4.1.1.32)	Q16822	4e-36	Hypothetical protein R11A5.4c	Q7JKI3_CAEEL	2e-37	Eisenia andrei cDNA clone EAI10043 similar to phosphoenolpyruvate carboxykinase	BP524539	2e-99
Lr_Cu2CF_16G04	0.0141	0.909571	0.0873637	1.47942	0.255336	0.597097	0.0844906	0.720621	0.142675	0.944638	0.0913035	DR008804	LRC05817_1	NADH dehydrogenase subunit 1	Q7YEG1	2e-35	NADH-ubiquinone oxidoreductase chain 1 (EC 1.6.5.3)	NU1M_LUMTE	1e-43	Eisenia andrei cDNA clone EAI10468 similar to Carboxypeptidase B	BP524487	2e-48
Lr_PAHCF_07D05	0.0141	0.500671	0.140399	0.149221	0.0480775	0.199596	0.136958	0.0415038	0.0271856	0.0214856	0.0129273	CF798730	LRC02710_1
Lr_Cu2CF_24E11	0.0141	0.92153	0.0624669	0.618749	0.0437059	1.02218	0.106124	0.816016	0.0595147	0.884824	0.0732298	DR009063	LRC08551_1
Lr_LC1ED_17B01	0.0141	1.01885	0.043767	0.862999	0.0994191	0.839488	0.07959	0.647691	0.0281107	0.75046	0.0334831	CF416832	LRC01388_1							Earthworm (L.terrestris) extracellular globin chain c gene	LUMHBC	4e-20
Lr_PAHCF_18D09	0.0139	0.992012	0.0792658	1.1718	0.0562958	0.650854	0.024409	0.781448	0.125148	0.505588	0.104181	CF799368	LRC03133_1	Notch homolog 3 variant (Fragment)	Q59FL3	2e-18	Neurogenic locus notch homolog protein 3 precursor (Notch 3)	NOTC3_MOUSE	8e-18
Lr_PAHCF_68H04	0.0139	0.972069	0.0405723	0.705533	0.064044	1.01139	0.0915052	1.21777	0.0807921	1.40674	0.223029	CO048457	LRC05401_1
Lr_PAHCF_53A09	0.0139	0.955996	0.0594101	1.96661	0.495397	0.621999	0.150945	0.498018	0.126435	0.99584	0.0928201	CO058703	LRC05815_1
Lr_Cd2CF_14G08	0.0139	0.98546	0.101545	0.645865	0.0726665	0.72514	0.297672	0.374929	0.0227161	0.380309	0.0375694	CF610750	LRC01984_1
Lr_JV2CF_58C10	0.0139	1.00645	0.0658135	0.915843	0.121734	0.523294	0.117663	1.00007	0.0562203	0.986898	0.0717455	DR697068	LRC11298_1
Lr_Cd2CF_61F05	0.0138	0.955576	0.145434	0.939959	0.0756846	0.663028	0.0914067	0.524362	0.0857945	1.36244	0.173194	DR077288	LRC01012_3							Eisenia andrei cDNA clone EAI10053	BP524886	6e-40
Lr_Cu2CF_27C10	0.0138	1.03307	0.140005	1.27661	0.11156	0.546275	0.0850085	0.537824	0.15159	0.965988	0.144987	DR009178	LRC05872_1	FTH1 protein (Fragment)	Q6NS36	6e-56	Ferritin heavy chain polypeptide 1 (Fragment)	Q86LZ3_BRALA	3e-67	Eisenia andrei cDNA clone EAI10539 similar to Ferritin	BP524592	9e-62
Lr_CHECF_57G10	0.0137	0.997426	0.079508	0.903347	0.0744655	0.651286	0.143367	0.456463	0.144777	0.337697	0.0473192	DR076258	LRC00360_2	Ribosomal protein L7a	Q5T8U4	1e-103	LOC447981 protein (Fragment)	Q6DFP1_XENTR	1e-105	Eisenia andrei cDNA clone EAI11084 similar to ribosomal protein L7a	BP524436	1e-128
Lr_Cd2CF_02C06	0.0137	0.972471	0.104585	1.17727	0.149255	0.972576	0.398779	1.57766	0.184014	3.20872	1.23158	CF610225	LRC01653_1
Lr_AT1CF_12G03	0.0136	1.06169	0.118747	1.55906	0.110353	0.562815	0.0825938	0.711953	0.163514	0.400806	0.0996883	CO047950	LRC05068_1	Delta-like protein 1 precursor (Drosophila Delta homolog 1)	O00548	2e-37	DeltaC	Q9IAT6_BRARE	2e-38
Lr_CHECF_43C09	0.0136	0.51879	0.199196	0.643046	0.351367	0.142739	1.54953	0.0157562	0.00893404	0.0183125	0.00589403	DR075774	LRC09617_1
Lr_Cu2CF_34B03	0.0136	1.0488	0.102304	1.01366	0.0764356	0.671515	0.108879	0.785253	0.0898797	0.510693	0.0815838	DR009344	LRC09288_1
Lr_JV2CF_46B04	0.0136	0.994876	0.0809096	0.53131	0.0695405	1.31002	0.214952	0.941326	0.15924	1.04942	0.161405	CV462212	LRC08076_1
Lr_JV2CF_41D01	0.0136	0.917293	0.0922958	0.538659	0.0373308	0.882375	0.102115	0.688628	0.0273567	0.656625	0.0509689	CV462021	LRC07947_1
Lr_Cu2CF_05C07	0.0134	1.07251	0.152093	1.32827	0.266861	0.624594	0.180016	0.87964	0.143049	0.383558	0.0943402	DR008386	LRC08576_1
Lr_JV2CF_34A06	0.0133	1.06818	0.0891991	0.662651	0.0533216	1.06223	0.110342	0.8182	0.0221857	0.867572	0.0426553	CV462208	LRC08074_1
Lr_adE_01B02	0.0133	0.891799	0.11909	1.10528	0.069382	0.946843	0.312745	0.559838	0.0802081	0.35164	0.053543	CA036018	LRC00550_1							Lumbricus terrestris mitochondrion	NC_001673	5e-65
Lr_JV2CF_41F05	0.0133	1.14749	0.0984813	0.756534	0.0991767	1.3018	0.179012	0.399857	0.169558	0.572179	0.0798449	CV462220	LRC08080_1
Lr_JV2CF_13F03	0.0133	1.04499	0.0907459	1.1201	0.12108	1.87134	0.504663	3.15167	0.635531	2.24842	0.187728	CO869395	LRC06766_1				Very low density lipoprotein binding protein precursor	Q9U8F4_SCHJA	9e-07
Lr_JV2CF_55C08	0.0133	0.970657	0.0687402	0.703398	0.0405825	1.08091	0.107693	1.05253	0.0668938	1.1364	0.0612017	DR696897	LRC04342_1
Lr_AT1CF_15D02	0.0133	0.938147	0.0627309	0.582745	0.0635742	0.920861	0.103683	0.748966	0.054058	0.898666	0.0527341	CO047814	LRC04975_1
Lr_AT1CF_01F08	0.0133	0.994932	0.0921438	0.88073	0.0174814	0.499068	0.0930817	0.519719	0.0767311	0.822082	0.111511	CO047230	LRC00054_3	Ribosomal protein SA	Q6NXQ8	4e-97	40S ribosomal protein SA (p40)	RSSA_URECA	1e-103	79 Leech differential Display RT-PCR products Theromyzon tessulatum cDNA similar to 40S ribosomal protein SA mRNA	CK640402	6e-27
Lr_Cd2CF_53G06	0.0133	0.987878	0.0494416	1.51035	0.0834812	0.807411	0.126102	0.721167	0.13225	0.734607	0.0641809	CF611599	LRC02530_1
Lr_Cu2CF_18F08	0.0133	1.1059	0.141255	1.87964	0.255387	1.21854	0.151995	1.39456	0.153208	0.632843	0.141614	DR008224	LRC08454_1
Lr_JV2CF_21E07	0.0132	1.01947	0.0969759	1.23807	0.193126	1.41516	0.38803	0.633025	0.0643881	0.574458	0.0471761	CV072423	LRC07412_1
Lr_LC1ED_38H05	0.0132	1.18445	0.209872	1.73409	0.722423	1.09248	0.244039	1.31663	0.295707	0.372659	0.0625469	CF810258	LRC03864_1	Hypothetical protein FLJ38973	Q8N8R5	1e-24	Hypothetical protein FLJ38973	Q8N8R5_HUMAN	3e-23
Lr_JV2CF_16B03	0.0131	0.989415	0.064731	0.691836	0.0181218	0.970143	0.0700436	0.856819	0.0588865	0.940799	0.0429328	CO870059	LRC07202_1
Lr_Cu2CF_33E01	0.0126	1.09841	0.105213	1.36681	0.0998629	0.915517	0.132865	0.680189	0.0356435	0.800082	0.0387149	DR009292	LRC03058_1
Lr_LC1ED_14F02	0.0124	1.00212	0.0497949	1.14308	0.077721	0.994285	0.149878	0.710624	0.0478833	0.726188	0.0214393	CF416639	LRC01270_1
Lr_LC1ED_37F11	0.0123	0.919462	0.0652282	0.784307	0.136307	0.728506	0.107394	0.48667	0.0234798	0.58165	0.034515	CF810166	LRC03510_1
Lr_LC1ED_17F06	0.0123	0.956951	0.0647835	0.629563	0.0440574	0.81069	0.038237	0.878683	0.0761332	0.895701	0.0477865	CF416873	LRC01416_1	Conserved helix-loop ubiquitous kinase	Q5W0I4	4e-15	I-kappa-B kinase	O61565_CRAGI	8e-15
Lr_LC1ED_44C02	0.0123	0.947452	0.099045	1.17198	0.148257	1.25042	0.146589	0.680617	0.0403649	0.657276	0.0651248	CF839189	LRC04070_1	Hypothetical protein FLJ46594	Q6ZR68	3e-11	Hypothetical protein FLJ46594	Q6ZR68_HUMAN	1e-09
Lr_JV2CF_33C01	0.0123	0.890596	0.0799127	1.31125	0.210107	0.629658	0.113102	0.575512	0.20057	1.74347	0.3286	CV462165	LRC00583_1
Lr_JV2CF_43B03	0.0123	0.968162	0.0772152	1.46525	0.178928	1.51382	0.245553	1.98496	0.171	1.99629	0.25608	CV462422	LRC08227_1
Lr_LC1ED_16G03	0.0122	1.09152	0.0862679	0.991669	0.134929	0.862357	0.0673308	0.594369	0.0773723	0.648489	0.0649422	CF416806	LRC01285_1
Lr_Cd2CF_68H11	0.0121	0.99478	0.103619	0.879639	0.0408843	0.723332	0.314022	1.86515	0.0940879	1.99827	0.129894	DR077841	LRC11044_1
Lr_JV2CF_61C02	0.0121	0.951165	0.0540887	1.048	0.135965	0.619815	0.0504699	0.649586	0.0917861	0.580129	0.0623385	DR697025	LRC06765_1
Lr_Cd2CF_51D04	0.0121	1.00542	0.0584789	1.27933	0.252433	1.07441	0.255725	0.569679	0.050552	0.589884	0.031366	CF611338	LRC02372_1	Hypothetical protein pp10122	Q8WYX9	6e-12	Hypothetical protein pp10122	Q8WYX9_HUMAN	5e-10
Lr_AT1CF_22B07	0.012	0.996246	0.0478651	1.18703	0.1143	0.726702	0.0610916	0.702045	0.0747665	0.759379	0.0791039	CO047766	LRC02833_1	OTTHUMP00000030902	Q5JYR6	1e-92	Hypothetical protein	Q5ZM80_CHICK	8e-94
Lr_Cd2CF_05H03	0.012	0.982236	0.0906032	1.11589	0.190082	1.16981	0.217173	1.72577	0.0717862	2.02036	0.221674	CF611449	LRC02434_1	GLRA2 protein (Glycine receptor alpha2 subunit B)	Q6ICQ0	5e-20	Glycine receptor alpha 1 variant	Q5PSQ6_RAT	3e-21
Lr_PAHCF_65H09	0.0117	1.09927	0.115059	1.02356	0.0895981	0.682904	0.0844828	0.523618	0.0631747	0.930149	0.118572	CO048145	LRC00856_1	Ribosomal protein S8	Q5JR94	3e-95	Ribosomal protein S8	Q5JR94_HUMAN	8e-94	Eisenia andrei cDNA clone EAI10544 similar to ribosomal protein S8	BP524462	1e-155
Lr_JV2CF_49G08	0.0117	0.998915	0.0868397	0.644869	0.0424783	1.06799	0.0702445	0.896186	0.053801	0.978744	0.0791833	CV461958	LRC07901_1
Lr_AT1CF_25E02	0.0117	0.292967	0.135075	0.20024	0.106526	0.142876	0.120213	0.0214708	0.0126061	0.0717103	0.0135664	CO058366	LRC03009_1	Carboxypeptidase A2 precursor (EC 3.4.17.15)	P48052	1e-57	Carboxypeptidase A (EC 3.4.17.1)	Q9U9K2_AEDAE	8e-60	Eisenia andrei cDNA clone EAI10535 similar to Zinc carboxypeptidase	BP524493	1e-31
Lr_AT1CF_01G06	0.0117	0.971277	0.0351942	0.714611	0.107823	0.925001	0.123294	1.23204	0.0746157	1.35201	0.104685	CO047215	LRC04571_1	Zinc transporter 1 (ZnT-1)	Q9Y6M5	2e-06	CG17723-PB	Q9VZR4_DROME	2e-09
Lr_Cd2CF_08H04	0.0117	0.997428	0.0593839	1.2053	0.0558876	0.706517	0.124124	0.602737	0.121453	0.538353	0.0525346	CF610392	LRC01756_1	Cytochrome P450 2R1 (EC 1.14.14.-)	Q6VVX0	4e-25	Cytochrome P450 2R1 (EC 1.14.14.-)	CP2R1_HUMAN	1e-24
Lr_LC1ED_16B06	0.0117	1.00027	0.0561737	0.679604	0.0655237	0.992009	0.0621176	0.966861	0.0977383	1.04392	0.0587763	CF416759	LRC01343_1
Lr_Cd2CF_69C01	0.0116	0.930458	0.131708	1.24044	0.193711	0.560694	0.0503884	0.567946	0.140875	1.39249	0.224995	DR077853	LRC08153_1	Calponin 2 isoform a variant (Fragment)	Q53GK7	2e-10	Calponin homolog	P91888_SCHMA	7e-34
Lr_Cd2CF_03G09	0.0115	0.997652	0.0754807	2.15612	0.141219	0.671221	0.168696	1.29999	0.539664	2.28016	0.281607	CF610326	LRC01713_2							Eisenia andrei cDNA clone EAI10842	BP525188	9e-22
Lr_PAHCF_50B10	0.0115	1.1112	0.116548	1.53741	0.415511	1.17123	0.312975	3.2659	0.534972	2.11563	0.415282	CO058616	LRC00308_1	Actin, gamma 1	Q5U032	1e-143	Actin 1	ACT1_LUMTE	1e-146	L.terrestris mRNA for actin (1596 bp)	LTACT1596	0
Lr_LC1ED_28H03	0.0115	0.995746	0.0806046	0.563377	0.0465884	1.21611	0.218184	1.04627	0.183996	1.06869	0.0586969	CF426815	LRC01571_1
Lr_Cu2CF_18C04	0.0114	0.923369	0.139072	0.952925	0.128696	0.54376	0.198098	0.93372	0.155329	0.250623	0.0741303	DR008230	LRC08459_1
Lr_JV2CF_23F06	0.0114	1.01875	0.0903606	1.60203	0.256347	0.871083	0.0661361	0.849656	0.0660931	0.639485	0.137614	CV072542	LRC00033_5				Extracellular globin IV (Erythrocruorin)	GLB4_LUMTE	4e-69	Eisenia andrei cDNA clone EAI10603 similar to Globin IV	BP524384	1e-131
Lr_JV2CF_27D06	0.0113	0.970771	0.112054	1.07948	0.226676	1.04284	0.0720568	1.29748	0.125355	1.97394	0.171618	CV072679	LRC07594_1
Lr_Cd2CF_64A04	0.0113	0.354192	0.229361	0.323236	0.165347	0.254652	0.272432	0.0187411	0.00776705	0.0356236	0.0456231	DR077508	LRC10781_1							Eisenia andrei cDNA clone EAI10635	BP525103	1e-17
Lr_PAHCF_26G08	0.0112	0.952528	0.117153	0.548567	0.0188326	0.968588	0.0944327	0.819202	0.124828	1.00033	0.0723212	CF799759	LRC03386_1
Lr_PAHCF_15H02	0.0112	1.02152	0.0689606	1.45855	0.240827	0.705644	0.155094	0.773677	0.168179	1.71501	0.0793984	CF799182	LRC00695_1	40S ribosomal protein S27-like protein	Q71UM5	1e-40	40S ribosomal protein S27	Q9U5N5_LUMRU	1e-44	Eisenia andrei cDNA clone EAI11097 similar to ribosomal protein S27-1	BP524476	1e-104
Lr_LC1ED_01H04	0.0112	1.0042	0.0560457	0.538914	0.0923858	0.9801	0.148785	1.09933	0.188635	1.10573	0.0631065	CF415926	LRC00814_1
Lr_JV2CF_23G04	0.0112	0.990742	0.0785407	1.35438	0.128439	1.04666	0.0833788	0.918615	0.103634	0.659678	0.0949701	CV072537	LRC07307_1	Chitinase 3-like 2	Q5VUV7	2e-13	Chitinase (EC 3.2.1.14)	Q5NKG0_ONCMY	8e-23
Lr_Cu2CF_33A03	0.0112	1.03837	0.0374269	1.09005	0.0717246	1.11496	0.132471	0.836588	0.0406253	0.656195	0.0766874	DR009303	LRC09254_1
Lr_AT1CF_23H01	0.0112	0.471572	0.184355	0.369456	0.132896	0.204275	0.529237	0.0123279	0.00269726	0.0368568	0.0338122	CO058282	LRC05522_1
Lr_Cd2CF_05G05	0.0111	1.28904	0.252745	1.69727	0.27588	1.2705	0.585991	3.24182	0.441797	3.65489	0.296185	CF611444	LRC02429_1							Eisenia andrei cDNA clone EAI11074	BP525297	1e-28
Lr_Cu2CF_40G08	0.011	1.01734	0.10237	1.38925	0.141977	0.592373	0.0945073	0.629281	0.152422	0.51747	0.0573839	DR009612	LRC09498_1	TPSB2 protein	Q6NZY1	1e-09	Lumbrokinase-4	Q6T375_EISFO	2e-24	Eisenia andrei cDNA clone EAI10136 similar to fibrinolytic enzyme	BP524414	2e-33
Lr_PAHCF_61A08	0.0106	1.03688	0.112644	0.993148	0.170311	1.06121	0.134607	1.01426	0.118047	0.485788	0.0866437	CO058481	LRC02819_1	Tyrosinase precursor (EC 1.14.18.1)	P14679	1e-12	Hypothetical protein Y73B6BL.1	Q95XC6_CAEEL	1e-33
Lr_Cu2CF_12A12	0.0105	0.936586	0.109873	1.12435	0.202484	0.385516	0.0753224	0.707877	0.248195	1.21371	0.196999	DR009005	LRC09041_1	Cytochrome c oxidase subunit I	Q9B2W6	2e-46	Cytochrome c oxidase subunit 1 (EC 1.9.3.1)	COX1_LUMTE	3e-59	Lumbricus terrestris mitochondrion	NC_001673	1e-84
Lr_AT1CF_15E09	0.0105	1.01033	0.0853259	1.08705	0.149624	0.686342	0.315809	0.62441	0.158978	0.298728	0.0477457	CO047837	LRC04507_2
Lr_PAHCF_66G08	0.0105	1.11395	0.127345	1.12237	0.103281	0.645527	0.246253	0.965544	0.201861	0.401029	0.0299088	CO048188	LRC05219_1				Hypothetical protein CBG05433	Q61U81_CAEBR	1e-19
Lr_Cd2CF_10A09	0.0105	1.15704	0.162209	1.12351	0.171611	1.08217	0.245901	0.42713	0.0748355	0.567801	0.136333	CF610438	LRC01783_1
Lr_Cd2CF_61H08	0.0105	1.10129	0.114407	1.49939	0.133881	0.673378	0.0945456	0.634502	0.150765	0.987143	0.111526	DR077315	LRC06287_2	Tubulin alpha-2 chain (Alpha-tubulin 2)	Q13748	1e-102	Alpha-2 tubulin	Q94978_HIRME	1e-101	Eisenia andrei cDNA clone EAI10568 similar to tubulin alpha chain	BP524370	1e-177
Lr_JV2CF_08B01	0.0105	0.972225	0.0866925	1.12238	0.0520904	1.77201	0.622884	2.82914	0.26826	2.41613	0.349263	CO869828	LRC07057_1	SEC14L2 protein	Q6PD61	3e-49	Hypothetical protein DKFZp459B2422	Q5REK6_PONPY	1e-48
Lr_JV2CF_46E02	0.0103	0.900739	0.0837222	0.548388	0.0296019	0.877454	0.0839921	0.824703	0.0535783	0.825303	0.0712827	CV462073	LRC07983_1
Lr_Cd2CF_08D08	0.0103	0.988193	0.0524891	1.15633	0.0555491	0.820584	0.114014	0.687128	0.0618722	0.652297	0.0372999	CF610367	LRC01741_1
Lr_Cd2CF_04C07	0.0103	1.12846	0.177332	1.13749	0.247626	0.755611	0.32002	3.02355	0.566286	2.40645	0.184266	CF611389	LRC02402_1
Lr_PAHCF_16A01	0.0102	1.0037	0.0837587	1.59632	0.132715	0.761645	0.0858029	0.763775	0.212751	1.59949	0.20531	CF799188	LRC02576_1	40S ribosomal protein S26	P62854	4e-43	40S ribosomal protein S26-2	Q90YP7_ICTPU	8e-42
Lr_AT1CF_09D07	0.0101	1.22834	0.270154	1.7777	0.904361	0.572681	0.243698	0.348466	0.236021	0.160198	0.0199986	CO047103	LRC04497_1
Lr_Cd2CF_03G07	0.0101	0.873351	0.0736132	1.32736	0.0762518	0.470935	0.133815	1.32984	0.558751	2.2258	0.350526	CF610324	LRC01712_1
Lr_JV2CF_55B12	0.0101	0.967049	0.096698	0.910437	0.168391	2.14121	0.437913	1.6389	0.389888	2.1903	0.26969	DR696909	LRC11209_1
Lr_Cd2CF_53D06	0.01	1.06297	0.0837719	1.25818	0.122852	0.830346	0.123833	0.723308	0.0167774	0.59329	0.0817502	CF611570	LRC02512_1
Lr_JV2CF_29F07	0.01	0.92198	0.107608	0.559009	0.056858	1.14005	0.134986	1.05712	0.0658808	1.10957	0.0752685	CV072808	LRC07681_1
Lr_adE_02F10	0.01	0.275185	0.151144	0.125159	0.0479303	0.327362	0.341529	0.0184261	0.00755015	0.0562632	0.0262834	CA036151	LRC00630_1	KIAA1161	Q5T588	3e-32	KIAA1161 protein (Fragment)	Q9ULQ9_HUMAN	2e-31
Lr_AT1CF_18F07	0.01	0.988546	0.0473349	0.720106	0.0799539	0.982343	0.0518428	1.03693	0.0442336	1.19962	0.0875827	CO047410	LRC04704_1
Lr_AT1CF_41F03	0.00979	1.03687	0.0648722	1.14008	0.207256	1.15304	0.138328	0.852326	0.0772335	0.506994	0.103329	DR697282	LRC11447_1	MYH9 protein (Fragment)	Q86XU5	7e-09	Related to transport protein USO1	Q9P3E2_NEUCR	4e-11
Lr_LC1ED_05G05	0.00979	1.02671	0.0669689	1.65774	0.117612	1.98179	0.493179	0.991173	0.116913	1.0895	0.0574531	CF416162	LRC00979_1
Lr_Cd2CF_19H12	0.00975	0.976238	0.0747003	0.844992	0.0751505	0.775978	0.0905705	0.566828	0.037612	0.600508	0.0441517	CF611025	LRC02176_1
Lr_PAHCF_70G10	0.00975	1.0426	0.0766915	0.784545	0.112287	0.61487	0.0599774	0.722197	0.0939223	1.23253	0.112067	CO048222	LRC05244_1	Similar to NADH dehydrogenase (Ubiquinone)	Q9BTT5	1e-53	ENSANGP00000021249	Q7Q229_ANOGA	2e-76
Lr_JV2CF_11H02	0.00959	1.0345	0.169197	1.52975	0.562842	1.08527	0.474905	2.43109	0.629876	3.7945	0.419346	CO869266	LRC06682_1
Lr_LC1ED_40G04	0.00959	1.0224	0.076628	0.648344	0.0584468	1.14249	0.127545	0.84598	0.0459394	0.875213	0.0311453	CF810405	LRC03933_1
Lr_Cd2CF_19E02	0.00959	1.08423	0.103844	1.31758	0.134573	1.14214	0.104945	0.922286	0.134675	0.654587	0.0256122	CF610999	LRC02159_1	Cathepsin C	Q8WY99	5e-34	Dipeptidyl-peptidase I precursor (EC 3.4.14.1)	CATC_HUMAN	8e-32
Lr_JV2CF_10A11	0.00959	0.949293	0.12505	1.73951	0.463513	0.858739	0.257377	1.95982	0.159761	2.64402	0.247174	CO869985	LRC07158_1
Lr_PAHCF_59D10	0.00942	0.993029	0.0827351	1.98032	0.563276	1.0045	0.0783616	0.690137	0.0651602	0.650198	0.0746514	CO058450	LRC05642_1
Lr_JV2CF_01G08	0.00927	1.03537	0.0876301	0.686237	0.0253604	1.15743	0.0997824	0.973246	0.0271433	0.963196	0.0556623	CO869522	LRC06843_1
Lr_Cd2CF_04F03	0.00927	0.880313	0.154626	1.00578	0.23931	0.764142	0.166383	1.82272	0.209771	2.2178	0.120233	CF611405	LRC02410_1	Glutathione S-transferase pi (GSTP1 protein)	Q5TZY3	1e-28	Glutathione S-transferase P (EC 2.5.1.18)	GSTP1_PIG	3e-32
Lr_CHECF_80F11	0.00909	0.921955	0.139259	1.00184	0.358144	0.541328	0.0664684	0.739438	1.38512	0.0418532	0.138864	DR077127	LRC06479_1	Dehydrogenase/reductase SDR family member 4 (EC 1.1.1.184)	Q9BTZ2	2e-23	ENSANGP00000024539	Q7PR84_ANOGA	8e-83
Lr_JV2CF_11C05	0.009	0.909102	0.0903968	1.43859	0.422232	0.718129	0.118279	1.07054	0.220729	2.18303	0.153395	CO869275	LRC00602_1
Lr_Cu2CF_02G08	0.00891	1.03129	0.157712	0.948921	0.206954	0.903266	0.16398	0.569192	0.0571119	0.437972	0.0314986	DR008322	LRC08533_1
Lr_LC1ED_06G04	0.00886	1.02045	0.0672238	0.671825	0.0764922	1.28617	0.106418	1.25638	0.0809265	1.20038	0.168352	CF416215	LRC01011_1
Lr_Cd2CF_10G05	0.00886	0.965757	0.11682	0.85466	0.124903	0.531444	0.154597	0.356823	0.017866	0.374348	0.0267814	CF610495	LRC01825_1	Hypothetical protein FLJ35107	Q8NAM5	2e-07	CG32644-PB	Q8IR74_DROME	3e-08
Lr_AT1CF_01D05	0.00886	1.1101	0.126826	0.971411	0.103466	0.532256	0.0684949	0.655144	0.0774695	0.730978	0.07618	CO047216	LRC00581_2	Cathepsin L2 precursor (EC 3.4.22.43)	O60911	2e-96	Cathepsin L-like cysteine proteinase A	Q7YW75_9ACAR	1e-114	Laeonereis acuta cathepsin L-like protein mRNA	AY626179	7e-06
Lr_CHECF_15E02	0.00881	1.02848	0.0903873	0.676909	0.0405968	1.22514	0.125909	1.04795	0.0591259	1.02568	0.052101	CO377948	LRC06032_1
Lr_JV2CF_46B05	0.00881	0.979634	0.0771115	0.929857	0.0814464	1.42314	0.370449	2.25117	0.141728	1.66911	0.135314	CV462108	LRC08007_1
Lr_LC1ED_05E11	0.00879	0.728082	0.260709	1.13758	0.209754	0.255379	0.669047	0.0181234	0.0159895	0.260059	0.185581	CF416150	LRC00969_1
Lr_CHECF_86A10	0.00879	1.00725	0.0673557	0.641688	0.0617003	1.11865	0.0530862	0.901984	0.117123	1.13238	0.0956198	DR696860	LRC11182_1	Zinc finger protein zfp6 (Fragment)	Q92967	2e-09	Zinc finger protein zfp6 (Fragment)	Q92967_HUMAN	1e-07
Lr_Cd2CF_14H03	0.00879	0.996012	0.097224	1.09993	0.0807082	0.453936	0.230735	0.227451	0.0296382	0.291592	0.0376957	CF610756	LRC01990_1
Lr_CHECF_04D10	0.00867	0.957946	0.0808413	1.07456	0.0681635	0.611295	0.238244	0.520248	0.155484	0.309477	0.0435654	CO378411	LRC06374_1
Lr_PAHCF_61H07	0.00866	1.03585	0.0849851	1.56733	0.143699	0.664762	0.115773	0.731946	0.083642	1.0959	0.15116	CO058506	LRC00564_1	CTRL protein (Fragment)	Q8IUW0	2e-20	Serine proteinase precursor	O18458_HETGL	3e-56	Eisenia andrei cDNA clone EAI10861 similar to Serine proteinase	BP524764	9e-16
Lr_Cd2CF_02E11	0.00858	1.00923	0.0574402	1.35137	0.202048	0.610057	0.0894497	0.612427	0.112775	0.902241	0.0562776	CF610248	LRC01668_1	Evolutionarily conserved signaling intermediate in Toll pathway (SITPEC protein)	Q9BQ95	8e-17	CG10610-PA	Q9VNJ6_DROME	1e-25
Lr_CHECF_25A07	0.00858	1.03241	0.0695424	0.696906	0.0516963	1.07005	0.0305863	0.874001	0.090705	1.06073	0.05052	CO378160	LRC06188_1
Lr_Cd2CF_06B07	0.00858	1.03595	0.111103	1.34863	0.097236	0.735392	0.189054	0.46124	0.0759852	0.617549	0.0339116	CF611467	LRC00585_1	Proteasome subunit alpha type 6 (EC 3.4.25.1)	P60900	1e-106	Hypothetical protein	Q7SXN6_BRARE	1e-105
Lr_JV2CF_20B02	0.00837	0.972635	0.0869206	0.635532	0.0524353	1.03156	0.0524637	0.846078	0.0574597	1.06288	0.0560291	CV072339	LRC07358_1	Phosphoglycerate kinase (EC 2.7.2.3)	Q5J7W1	7e-58	Phosphoglycerate kinase (Fragment)	Q76BH7_PROAN	7e-57
Lr_LC1ED_08A02	0.0082	0.796493	0.0478063	0.773763	0.0622729	0.518512	0.0646293	0.495033	0.036109	0.665105	0.00618908	CF416260	LRC01042_1
Lr_Cu2CF_34C05	0.00816	0.982968	0.121308	1.49937	0.164739	0.564754	0.0638376	0.539723	0.116946	0.689742	0.0946526	DR009343	LRC02745_1				Hypothetical protein	Q5BG31_EMENI	3e-06
Lr_LC1ED_41E03	0.00816	1.02742	0.0621699	0.949427	0.102946	0.724536	0.0885741	0.622116	0.0451711	0.580636	0.0598911	CF838966	LRC03956_1	LRFN4 protein (Fragment)	Q8N644	4e-12	LRFN4 protein (Fragment)	Q8N644_HUMAN	7e-11
Lr_Cu2CF_26B09	0.00816	1.01537	0.0716761	1.09559	0.0671434	0.86268	0.15024	0.600313	0.0675262	0.637155	0.0130046	DR009140	LRC09134_1
Lr_Cd2CF_06F04	0.00816	1.04818	0.120556	1.49297	0.0479584	0.785223	0.255468	0.467578	0.0593578	0.538231	0.0356758	CF611499	LRC02468_1	MGC16733 protein (Fragment)	Q9BRC0	3e-14	MGC80217 protein	Q68F70_XENLA	1e-13
Lr_LC1ED_14B06	0.00816	1.03367	0.0629338	1.00114	0.0773805	0.544804	0.101148	0.429853	0.129476	0.557687	0.0655994	CF416603	LRC00937_1	Hypothetical protein DKFZp313I1240	Q7Z3T6	2e-25	Hypothetical protein stx5al	Q6PBS1_BRARE	4e-27
Lr_LC1ED_27G08	0.00814	1.03131	0.0604649	1.41267	0.119638	0.876175	0.17324	1.05054	0.329821	2.11496	0.152759	CF426725	LRC01523_1
Lr_JV2CF_10H09	0.00814	1.0615	0.0839716	0.871964	0.0915126	1.40081	0.440273	2.5986	0.120944	1.82773	0.216795	CO869994	LRC07165_1
Lr_PAHCF_66E03	0.00814	1.02202	0.104268	0.639765	0.0839595	1.48383	0.127362	1.80799	0.426108	1.53844	0.152477	CO048167	LRC05206_1	Churchill protein	Q8WUH1	2e-33	Churchill protein	CHUR_MOUSE	3e-28
Lr_LC1ED_38D09	0.00814	1.09723	0.0982623	1.40487	0.0932482	0.634412	0.0617226	0.683553	0.0952084	0.64675	0.115557	CF810223	LRC03845_1
Lr_CHECF_60F09	0.0081	1.02347	0.0446966	0.695252	0.0286724	0.954457	0.0536363	0.997035	0.0786832	0.981196	0.0923944	DR076154	LRC09884_1
Lr_Cu2CF_26D06	0.0081	1.03139	0.0974297	0.752317	0.108889	0.631342	0.268667	0.267323	0.0355617	0.345369	0.0509841	DR009127	LRC05337_2	FTH1 protein (Fragment)	Q6NS36	2e-20	Ferritin	Q8WQM7_ARTSF	2e-22
Lr_Cd2CF_06B09	0.00804	1.0058	0.0553221	1.43715	0.163016	0.907486	0.112874	0.722576	0.0994317	0.670889	0.0797795	CF611469	LRC02447_1				Hypothetical protein Y40C7B.1	Q9N506_CAEEL	4e-22
Lr_Cu2CF_11H05	0.00804	0.905035	0.0795176	0.852335	0.0605784	0.446884	0.136094	0.573496	0.131025	0.3597	0.0275887	DR008922	LRC08974_1
Lr_PAHCF_55A04	0.00782	1.02236	0.103048	1.22551	0.0868772	0.475374	0.0374658	0.639963	0.127528	0.588421	0.105617	CO058799	LRC04279_1	CD63 antigen (Melanoma 1 antigen)	Q5TZP3	2e-23	ENSANGP00000022215	Q7Q1S3_ANOGA	3e-25
Lr_AT1CF_08H11	0.00753	1.0315	0.107149	1.54021	0.2888	0.887204	0.127976	0.664682	0.0327673	0.671244	0.0274624	CO047072	LRC04476_1
Lr_LC1ED_39G07	0.00734	1.01896	0.0650225	1.3686	0.221864	0.736516	0.0571813	0.774128	0.0424763	0.650135	0.0852628	CF810333	LRC03905_1	Hypothetical protein FLJ16636	Q6ZMW2	8e-64	Hypothetical protein	Q6P8L0_MOUSE	5e-65
Lr_PAHCF_11D09	0.0073	0.976435	0.0429409	1.07392	0.0705611	0.712115	0.118702	0.589363	0.0281023	0.695818	0.0286209	CF798943	LRC02845_1
Lr_JV2CF_06A12	0.0073	1.03538	0.0898534	0.589097	0.0475604	1.11509	0.150552	1.00862	0.126867	1.11821	0.0850746	CO869759	LRC07009_1
Lr_CHECF_27H08	0.0073	1.06629	0.100966	0.680729	0.0203078	1.26255	0.108638	0.852673	0.0248654	0.978429	0.0793485	CO378267	LRC06265_1
Lr_CHECF_34E06	0.0073	1.04919	0.0884823	1.23836	0.0976495	1.47003	0.249211	2.438	0.312516	2.00161	0.347276	CO408832	LRC06650_1
Lr_JV2CF_33H05	0.00723	0.982266	0.087579	1.13096	0.143789	0.590857	0.072862	0.520142	0.0789067	0.924103	0.106639	CV462295	LRC00433_3	60S ribosomal protein L38	P63173	2e-23	Ribosomal protein L38	Q95V84_BRABE	7e-24
Lr_Cd2CF_06F01	0.00712	1.18218	0.144224	1.55613	0.155694	0.926674	0.186583	0.555326	0.120378	0.550024	0.0411679	CF611496	LRC02466_1
Lr_CHECF_73B04	0.00712	0.975245	0.0871387	1.02011	0.0734844	0.586519	0.0563697	0.589936	0.0971399	0.496363	0.073627	DR076511	LRC06173_2
Lr_PAHCF_70H07	0.00712	1.03997	0.111286	0.939997	0.141476	0.469333	0.0753315	0.509822	0.164508	1.37224	0.214427	CO048225	LRC00085_3	Troponin T2, cardiac, isoform 3	Q9BUF6	3e-07	Hypothetical protein	Q5DGA9_SCHJA	1e-33	Pheretima tschiliensis antimicrobial-like peptide PP-1 (Pp-1) mRNA	AY167143	9e-11
Lr_JV2CF_62A04	0.00712	1.02086	0.0991219	0.919796	0.0749896	0.850558	0.0947581	0.716046	0.0930701	0.549712	0.0239441	DR697129	LRC05460_2
Lr_CHECF_15A02	0.00712	0.994653	0.0757953	0.653408	0.0374312	1.09815	0.0937704	0.948323	0.0314291	1.09749	0.10844	CO377961	LRC06041_1	Prion protein interacting protein	Q5TG42	2e-64	Mus musculus 12 days embryo spinal cord cDNA	Q8C460_MOUSE	3e-63
Lr_PAHCF_15F10	0.00712	1.0253	0.0789729	1.91497	0.362534	0.80733	0.159018	0.766347	0.120913	0.609114	0.0756464	CF799169	LRC02999_1
Lr_PAHCF_25A01	0.00712	0.947309	0.123477	0.429526	0.031303	1.08028	0.158301	0.602797	0.143333	0.895286	0.150348	CF799640	LRC03314_1
Lr_JV2CF_06B05	0.00697	1.01543	0.100028	0.75183	0.0845827	1.6714	0.291024	2.0271	0.435641	1.97536	0.112012	CO869735	LRC06988_1	Hypothetical protein	Q71AZ7	4e-17	Hypothetical protein DKFZp469D1821	Q5RF72_PONPY	1e-23
Lr_Cu2CF_35B10	0.00691	0.970136	0.0887399	1.86122	0.132155	0.667417	0.070546	0.776153	0.223906	1.02295	0.11427	DR009374	LRC09311_2	Elastase 2A, preproprotein	Q6ISN8	7e-19	Lumbrokinase-5	Q6T374_EISFO	1e-76	Eisenia fetida lumbrokinase-5 precursor	AY438624	1e-69
Lr_JV2CF_03D08	0.00691	0.987541	0.0681441	0.665052	0.0285211	0.841579	0.0690207	0.714204	0.0227849	0.7212	0.0325968	CO869608	LRC06900_1	Ryanodine receptor 1 (Skeletal muscle-type ryanodine receptor)	P21817	8e-12	Ryanodine receptor 44F	RY44_DROME	1e-11	Eisenia andrei cDNA clone EAI10587	BP525085	2e-24
Lr_AT1CF_03B03	0.00688	0.539153	0.158303	0.376292	0.192233	0.329888	0.399809	0.0191561	0.020138	0.0565513	0.0344295	CO046982	LRC04420_1
Lr_PAHCF_17D07	0.00685	0.994491	0.0622203	0.806817	0.0641928	0.757369	0.126547	0.555502	0.0287133	1.08093	0.0587034	CF799288	LRC03073_1	Novel protein	Q5TFJ6	1e-55	Alpha-taxilin	TAXA_HUMAN	2e-54
Lr_JV2CF_04H02	0.00669	0.957785	0.0671097	0.554859	0.030974	0.974568	0.109976	0.718467	0.0737529	0.805628	0.102844	CO869627	LRC06912_1
Lr_PAHCF_21H11	0.00669	0.984829	0.0427889	0.618964	0.0693065	0.67364	0.0417448	0.531975	0.0158221	0.662142	0.0936315	CF799531	LRC03234_1
Lr_Cu2CF_02A03	0.00669	1.02357	0.0932533	1.19337	0.0637243	0.584037	0.163234	0.417104	0.115144	0.354559	0.0842943	DR008296	LRC05551_2							Eisenia andrei cDNA clone EAI11074	BP525297	2e-06
Lr_JV2CF_08F02	0.00669	1.11289	0.17545	1.0235	0.0955106	1.92511	0.393107	2.69967	0.195434	2.08489	0.171141	CO869819	LRC07053_1
Lr_RS1CF_01G05	0.00669	0.40631	0.148338	0.248386	0.296623	0.0223994	0.0499226	0.019159	0.0201508	0.0707155	0.0579977	CV186311	LRC07725_1
Lr_CHECF_86G02	0.00657	0.945956	0.0552117	0.636954	0.0382982	0.974476	0.0739876	0.837633	0.0524742	0.860732	0.033256	DR696762	LRC11141_1	Splicing factor 3 subunit 1 (Spliceosome associated protein 114)	Q15459	1e-29	Sf3a1 protein	Q921T3_MOUSE	2e-29
Lr_PAHCF_16H01	0.00657	1.46016	0.757605	2.10108	0.342432	0.716862	0.158875	0.640196	0.325223	0.0445266	0.287129	CF799249	LRC02697_1
Lr_JV2CF_10H03	0.00651	0.915702	0.108058	0.610488	0.123758	1.04419	0.264524	1.94923	0.0367911	1.58477	0.168135	CO869966	LRC07151_1
Lr_Cd2CF_03G05	0.00651	0.840645	0.132401	1.16164	0.0422963	0.649643	0.196065	1.73005	0.513302	2.43454	0.251719	CF610323	LRC01711_1
Lr_PAHCF_14A11	0.00651	0.971473	0.0585451	1.9001	0.292899	0.550567	0.0823373	0.563695	0.186794	0.587616	0.0972227	CF799085	LRC02938_1
Lr_JV2CF_34E07	0.0065	1.05492	0.0945802	0.605653	0.0418606	1.0217	0.109996	0.769273	0.0471683	0.797476	0.0565485	CV462176	LRC08050_1
Lr_Cd2CF_13H01	0.00639	1.1339	0.117345	1.44514	0.205546	1.00294	0.147505	1.12693	0.351263	0.485451	0.0639925	CF610692	LRC00664_2							Eisenia andrei cDNA clone EAI11278	BP525365	2e-23
Lr_Cu2CF_03B07	0.00639	1.3664	0.257518	1.16914	0.251789	1.38176	0.352694	1.45815	0.316089	0.271755	0.133294	DR008350	LRC00971_2	FTH1 protein (Fragment)	Q6NS36	2e-21	Ferritin	Q8ISH6_9ARAC	8e-26
Lr_Cu2CF_34C11	0.00639	0.882365	0.0777118	1.12146	0.0603552	0.675945	0.0711416	0.916011	0.280238	2.03587	0.406191	DR009353	LRC01347_1	Von Willebrand factor precursor (vWF)	P04275	2e-19	CG15828-PA	Q9VLA0_DROME	3e-34	Eisenia andrei cDNA clone EAI10691	BP525131	1e-24
Lr_AT1CF_23A04	0.00626	0.534298	0.250314	0.077298	0.0263514	0.251858	0.305262	0.0227583	0.00965999	0.0940732	0.0341781	CO058227	LRC05480_1
Lr_Cd2CF_67B07	0.00626	0.942275	0.0981729	0.602988	0.0310733	1.22547	0.150625	1.02692	0.0961847	1.12317	0.0940606	DR077766	LRC10985_1
Lr_JV2CF_09B02	0.0061	1.02482	0.198158	1.5708	0.240152	0.617473	0.0935395	0.964821	0.0856618	0.379486	0.0693729	CO869884	LRC00582_1							Eisenia andrei cDNA clone EAI10642 similar to MYOHEMERYTHRIN ISOFORM 1	BP524524	2e-12
Lr_Cd2CF_08A11	0.00607	1.02539	0.0709134	1.15419	0.0874281	0.512543	0.0876925	0.484041	0.112298	0.398576	0.055713	CF610345	LRC01722_1
Lr_AT1CF_02H06	0.00597	1.09874	0.113466	1.21048	0.0896027	0.709649	0.0702932	0.625681	0.0497352	0.6776	0.0549713	CO046959	LRC04405_1
Lr_Cu2CF_23C01	0.00594	0.991047	0.0699653	0.870816	0.07389	0.747039	0.080173	0.62264	0.0668003	0.569141	0.0384479	DR008661	LRC07311_1							L.terrestris mRNA for intermediate filament protein	LTIFP	2e-45
Lr_LC1ED_38D05	0.00579	0.958103	0.0720858	1.09369	0.157447	0.489505	0.0803263	0.450488	0.071413	0.367526	0.0711668	CF810219	LRC03842_1
Lr_LC1CF_03E09	0.00579	1.0287	0.166971	1.48251	0.268234	1.34951	0.552287	2.81742	0.588237	3.64152	0.420364	CO046561	LRC04152_1
Lr_JV2CF_02H01	0.00566	0.98806	0.0460319	0.637039	0.0445972	1.01629	0.0451832	0.861901	0.0526526	0.953707	0.115561	CO869549	LRC06863_1
Lr_JV2CF_41H06	0.00564	1.02303	0.0705331	0.588715	0.0663072	1.28823	0.134694	0.914778	0.0983358	1.02684	0.112375	CV462368	LRC08189_1
Lr_Cd2CF_68C04	0.00564	0.975672	0.0481895	1.32731	0.188205	0.881219	0.252816	0.510822	0.0162996	0.542831	0.0339999	DR077802	LRC11013_1	Hypothetical protein FLJ38312	Q8N962	2e-13	Hypothetical protein FLJ38312	Q8N962_HUMAN	3e-11
Lr_PAHCF_09C12	0.00564	1.02823	0.0599492	1.11389	0.0451439	0.714117	0.199512	0.489606	0.0215247	0.507156	0.0238478	CF798822	LRC02769_1
Lr_AT1CF_22D03	0.00558	1.03342	0.0751533	1.74112	0.254726	0.748368	0.155025	0.744862	0.142614	1.66566	0.103813	CO047746	LRC04926_1	Tyrosyl-tRNA synthetase variant (Fragment)	Q53EN1	9e-34	Tyrosyl-tRNA synthetase	Q6TGS6_BRARE	3e-37
Lr_Cd2CF_03D12	0.00546	1.12283	0.13241	1.76105	0.329975	0.879784	0.228725	1.45889	0.534317	3.20394	0.271319	CF610306	LRC01705_1
Lr_AT1CF_27C03	0.00546	0.927892	0.0498317	0.603555	0.0571074	1.03776	0.0829766	0.905737	0.111356	1.06901	0.034255	CO046785	LRC01686_1				Reverse transcriptase-like	O97916_BOVIN	1e-16
Lr_PAHCF_29C08	0.00546	0.951844	0.145716	0.790817	0.0491582	0.73573	0.168225	0.624809	0.0845303	0.392603	0.0158432	CF799907	LRC03488_1
Lr_Cu2CF_38D09	0.00546	1.01051	0.130133	1.3933	0.222759	1.06504	0.400426	1.73296	0.419694	4.14087	1.19303	DR009566	LRC04245_1							Eisenia andrei cDNA clone EAI11041	BP525286	2e-32
Lr_JV2CF_12H09	0.00546	0.986918	0.0562226	1.61971	0.319804	0.794395	0.141786	1.13955	0.29345	2.17348	0.232099	CO869370	LRC03797_1	OTTHUMP00000030726 (Fragment)	Q5JW45	1e-14	Hypothetical protein	Q5C296_SCHJA	2e-18
Lr_JV2CF_03B12	0.00546	0.584156	0.189264	0.146296	0.0229142	0.3649	0.426846	0.0324031	0.256599	0.0542462	0.0395466	CO869624	LRC06910_1
Lr_PAHCF_67C05	0.00539	0.965889	0.0846079	0.68385	0.0562918	0.939926	0.0803179	1.15265	0.0958382	1.45224	0.163193	CO048428	LRC05380_1				Fibulin-2 precursor	FBLN2_MOUSE	1e-07
Lr_LC1ED_17A03	0.00539	1.01232	0.0573012	1.4252	0.21567	0.881261	0.215822	0.551345	0.0263015	0.606971	0.0184469	CF416824	LRC00996_1	Placenta-specific gene 8 protein (C15 protein)	Q9NZF1	1e-06	DUF614 protein	Q6J0S6_BRABE	7e-16
Lr_AT1CF_30H12	0.00539	1.0241	0.0976753	1.31443	0.0915177	0.577757	0.0652287	0.67945	0.130924	1.10223	0.133797	CO047483	LRC00276_1	Placental protein 11 precursor (EC 3.4.21.-)	P21128	2e-38	T cell-specific protein	Q01084_MOUSE	4e-37	Eisenia andrei cDNA clone EAI11228 similar to placental protein 11	BP524425	1e-100
Lr_CHECF_59E07	0.00527	1.0008	0.0617089	1.30763	0.199684	0.583924	0.0869718	0.56557	0.0743032	0.912178	0.0934994	DR076894	LRC10355_1
Lr_AT1CF_06D07	0.00527	0.964423	0.0586182	0.563951	0.0478144	0.970214	0.085773	0.951462	0.0503615	1.03127	0.156158	CO058176	LRC05449_1
Lr_LC1ED_04B03	0.00526	0.987603	0.0535221	1.12604	0.101903	0.604078	0.127023	0.378835	0.0748807	0.682385	0.0708007	CF416050	LRC00907_1
Lr_PAHCF_58G11	0.00497	1.01369	0.150717	1.13928	0.144498	0.72898	0.113089	0.841751	0.179913	0.423362	0.0340161	CO048070	LRC05142_1	RAB1A, member RAS oncogene family (RAB1A protein)	Q5U0I6	8e-99	Ras-related protein Rab-1A	RAB1A_LYMST	1e-103
Lr_PAHCF_61C06	0.00497	0.969564	0.0779815	1.91879	0.390633	0.937531	0.134587	0.758009	0.0554392	0.997851	0.118629	CO058485	LRC05666_1				Hypothetical protein	Q5DGA9_SCHJA	2e-08
Lr_JV2CF_10D10	0.00497	0.947094	0.0729338	1.62288	0.434525	1.13804	0.108278	1.7314	0.148129	2.43866	0.165545	CO869989	LRC07162_1
Lr_CHECF_05B02	0.00491	0.991014	0.0630628	0.609378	0.0658411	0.876948	0.0463925	1.09671	0.150601	1.12866	0.0635804	CO408499	LRC06398_1	Mitochondrial 28S ribosomal protein S34 (S34mt)	P82930	2e-12	MGC89027 protein	Q6DJ42_XENTR	3e-14
Lr_LC1ED_43D05	0.00491	0.908538	0.0884924	0.503499	0.027902	0.882788	0.0944816	0.78735	0.0805465	0.825473	0.0792809	CF839123	LRC04040_1
Lr_CHECF_10D06	0.00485	0.976069	0.100811	0.473594	0.0818637	1.16921	0.132303	1.09874	0.207061	1.19727	0.194928	CO377862	LRC05974_1				Tropomyosin I	Q60FS4_PLUXY	2e-08
Lr_Cu2CF_35A09	0.0048	0.87377	0.0593454	0.433047	0.0645493	0.868627	0.174373	0.81069	0.0209636	1.05178	0.122296	DR009378	LRC09313_1
Lr_JV2CF_14H07	0.00464	1.11984	0.0944966	1.73383	0.31526	1.0419	0.112321	1.28348	0.242879	2.53855	0.326355	CO869479	LRC05973_1	Ribosomal protein S18	Q5SUJ3	4e-55	40S ribosomal protein S18	RS18_AEQIR	3e-55	HDAH10B01.F Leech Haementeria depressa cDNA library 5` similar to ribossomal protein S18	CN807247	9e-40
Lr_CHECF_73F09	0.00464	1.00326	0.0755393	1.11339	0.0814658	0.929738	0.0962651	0.942094	0.101963	0.589681	0.0490513	DR076531	LRC10140_1
Lr_CHECF_65A10	0.00464	1.04418	0.100778	1.67142	0.191267	0.645261	0.031805	0.534016	0.125205	0.773474	0.129718	DR077032	LRC09595_1				Hypothetical protein	Q5BG31_EMENI	6e-06
Lr_AT1CF_35B09	0.00464	0.997563	0.135585	1.30077	0.0802531	1.02928	0.249613	0.521359	0.106852	0.418443	0.0592861	DR697159	LRC04719_1
Lr_CHECF_59G12	0.00464	1.03296	0.0716421	1.75583	0.23861	0.646764	0.0710788	0.818563	0.169128	1.12579	0.12821	DR076896	LRC10319_1
Lr_JV2CF_03B07	0.00461	1.01509	0.0715277	0.618307	0.0554421	1.16484	0.117722	0.895553	0.0554175	1.00413	0.0640989	CO869594	LRC06892_1
Lr_JV2CF_50F03	0.00453	1.01514	0.0692062	0.89248	0.148519	2.02043	0.398764	1.8748	0.218965	1.84699	0.102829	CV462558	LRC08313_1
Lr_Cd2CF_51G08	0.00451	1.0521	0.108423	1.27264	0.0833927	0.563101	0.148152	0.373209	0.0649722	0.378107	0.0526209	CF611361	LRC02386_1
Lr_Cd2CF_14A02	0.0045	0.991932	0.114679	1.05144	0.131926	0.72095	0.60427	0.230604	0.0131193	0.247158	0.0180873	CF610699	LRC01956_1
Lr_AT1CF_13G04	0.0045	0.465477	0.120921	0.341069	0.15818	0.368164	0.180623	0.0221909	0.0183957	0.0228157	0.0184163	CO047614	LRC00214_2
Lr_Cd2CF_23G05	0.0045	1.01223	0.0490225	1.31995	0.124386	1.2534	0.309061	0.800421	0.107251	0.547749	0.025017	CF611272	LRC02329_1
Lr_PAHCF_15H01	0.0045	1.05018	0.0695947	2.24731	0.248408	0.984503	0.166765	1.1129	0.237693	1.49472	0.18028	CF799181	LRC00364_1	Agrin	Q5SVA2	1e-20	Hepatopancreas kazal-type proteinase inhibitor	Q6WVJ6_PENMO	2e-34	Eisenia andrei cDNA clone EAI11279 similar to proteinase inhibitor	BP524430	6e-32
Lr_LC1ED_10G04	0.0045	1.05016	0.0686489	1.82788	0.193253	1.86248	0.63672	0.683358	0.0707665	0.707404	0.0463886	CF416406	LRC01129_1
Lr_PAHCF_70B09	0.00447	0.966117	0.113885	0.601353	0.0606813	0.473613	0.0779832	0.378925	0.0562513	0.732823	0.0600374	CO048232	LRC05250_1
Lr_CHECF_04E10	0.00447	0.931623	0.112173	0.507107	0.036252	0.949018	0.0881377	0.812338	0.0738587	0.984804	0.0974347	CO378395	LRC06362_1	C6orf79 protein (Chromosome 6 open reading frame 79)	Q96AQ8	1e-47	C6orf79 protein (Chromosome 6 open reading frame 79)	Q96AQ8_HUMAN	2e-46
Lr_CHECF_32D11	0.00447	1.02036	0.0965956	1.3905	0.0846835	0.679625	0.104379	0.721165	0.10248	0.457359	0.0867352	CO408774	LRC06606_1	MSTP030 (Ribosomal protein L5)	Q9H3F4	3e-85	Ribosomal protein L5 (Fragment)	Q6EE83_LATCH	4e-87	Eisenia andrei cDNA clone EAI10132 similar to ribosomal protein L5	BP524434	2e-07
Lr_Cd2CF_16F03	0.00447	0.976714	0.0614677	1.09763	0.0549108	0.883699	0.0393048	0.804909	0.0723848	0.674304	0.0289155	CF610856	LRC02060_1
Lr_Cd2CF_51B08	0.00447	0.972792	0.0896094	1.20471	0.242766	0.64171	0.0598745	0.996914	0.107748	0.42167	0.0786547	CF611323	LRC02364_1	CTSK protein (Cathepsin K)	Q6FHS6	2e-52	Cathepsin L	Q86GJ2_HYDAT	7e-53
Lr_Cu2CF_05B07	0.00447	1.09247	0.127019	1.60831	0.210418	0.839791	0.123681	0.676292	0.187145	0.484723	0.0636952	DR008387	LRC04606_1
Lr_JV2CF_06H01	0.00447	0.970024	0.0508363	0.62809	0.0554056	1.05703	0.0562209	0.947643	0.0677488	1.14361	0.128469	CO869726	LRC06984_1
Lr_CHECF_62B09	0.00443	0.959001	0.100886	1.64347	0.266006	0.692934	0.0835397	0.673544	0.0776481	0.872369	0.0184273	DR076631	LRC09667_1
Lr_CHECF_23C09	0.00443	0.995269	0.0387042	1.10717	0.12874	0.990763	0.049049	0.806505	0.0779144	0.67447	0.0160144	CO378313	LRC06298_1
Lr_JV2CF_10A08	0.00438	1.0364	0.0966573	1.67834	0.350083	1.25924	0.174034	2.04846	0.0963212	2.56743	0.339303	CO869972	LRC07154_1
Lr_LC1ED_28D11	0.00438	1.02436	0.0706356	1.20477	0.1213	1.08227	0.330313	0.560724	0.0377597	0.502562	0.0244506	CF426782	LRC01553_1
Lr_CHECF_73C03	0.0043	0.98929	0.0660293	1.26265	0.158576	0.645641	0.090898	0.526385	0.0529673	0.674467	0.0634347	DR076500	LRC10116_1
Lr_CHECF_16G02	0.00419	0.991179	0.036782	1.12477	0.124315	1.02524	0.116359	0.718151	0.0278402	0.687582	0.0214554	CO378219	LRC06229_1
Lr_Cu2CF_13A10	0.00417	0.40434	0.193709	0.466901	0.171219	0.127005	0.197596	0.0399634	0.122088	0.0118956	0.00214512	DR009031	LRC09061_1
Lr_AT1CF_22G02	0.00416	0.963294	0.0778161	1.19357	0.121813	0.614326	0.0940327	0.619589	0.145802	1.59784	0.200195	CO047752	LRC04932_1
Lr_JV2CF_14A10	0.00414	1.12274	0.133133	1.1752	0.318215	0.431178	0.261814	0.10695	0.0282746	0.0991165	0.0283596	CO869468	LRC06808_1
Lr_JV2CF_20A09	0.00414	0.984776	0.0870975	0.570377	0.0311087	0.941548	0.0270902	0.996927	0.151645	0.847116	0.0676877	CV072368	LRC07375_1
Lr_JV2CF_24H09	0.00413	0.98957	0.0713606	0.669471	0.0530228	1.05503	0.0155389	1.13162	0.116689	1.16751	0.0740151	CV072588	LRC07526_1
Lr_adE_01C01	0.00413	1.12726	0.148311	0.745212	0.0927523	1.22915	0.24334	0.59611	0.185232	0.246238	0.0515879	CA036029	LRC00555_1
Lr_Cd2CF_63A11	0.00413	1.00306	0.105867	1.28414	0.167565	0.906506	0.0974606	0.827488	0.134639	2.03226	0.252526	DR077481	LRC05616_1							Eisenia andrei cDNA clone EAI10377	BP524992	7e-10
Lr_PAHCF_65C04	0.00413	0.830185	0.136096	0.954665	0.21153	1.10983	0.277588	1.71944	0.374002	2.81051	0.0672665	CO048399	LRC00836_3							Eisenia andrei cDNA clone EAI11041	BP525286	9e-28
Lr_CHECF_86G09	0.00402	0.943157	0.0522219	0.599143	0.0330451	0.877198	0.047336	1.10628	0.171747	1.01501	0.108976	DR696797	LRC11157_1
Lr_Cd2CF_06B08	0.00402	1.10728	0.0897749	1.53863	0.116361	1.31485	0.300358	0.776217	0.108641	0.581452	0.0614645	CF611468	LRC02075_1
Lr_JV2CF_41H01	0.00402	1.01572	0.0719445	0.567261	0.0712958	1.0115	0.0691054	0.894475	0.052739	1.20351	0.137285	CV461965	LRC07907_1	LP2254	Q6XYE0	6e-12	Hypothetical protein	Q54TL7_DICDI	1e-10
Lr_Cu2CF_43E04	0.00402	1.0545	0.140685	1.23599	0.217603	0.616162	0.0658298	0.634284	0.0669515	0.492813	0.0383669	DR009714	LRC08958_1				Destabilase I	Q25091_HIRME	4e-43
Lr_JV2CF_01D12	0.00401	1.03436	0.056348	1.37049	0.168234	0.616687	0.183883	0.955275	0.297663	2.24371	0.212207	CO869542	LRC06836_1	Myosin heavy chain beta-subunit (Fragment)	Q14905	4e-25	CG17927-PC	Q8IP10_DROME	2e-27
Lr_AT1CF_15E03	0.00396	1.04293	0.0725759	0.676841	0.0181367	1.06349	0.103119	0.909695	0.0627901	1.13361	0.0592455	CO047804	LRC04965_1	Replication protein A2, 32kDa	Q5TEJ5	2e-35	Replication protein A2	Q99KL9_MOUSE	2e-35
Lr_Cd2CF_21H04	0.00384	1.02082	0.102939	0.81347	0.0565461	0.891852	0.258686	0.405102	0.0315566	0.470492	0.0346374	CF611151	LRC02249_1
Lr_PAHCF_63A06	0.00383	1.02803	0.0406812	1.02049	0.0369637	0.670602	0.0299972	0.996517	0.183629	1.4744	0.183959	CO058567	LRC05723_1
Lr_CHECF_72B01	0.00381	0.987106	0.0885641	1.35894	0.219695	1.74733	0.3495	2.24114	0.388044	2.76372	0.37268	DR076451	LRC09042_1	ATP synthase lipid-binding protein, mitochondrial precursor (EC 3.6.3.14)	Q06055	9e-22	ATP synthase c-subunit	Q6B865_9ACAR	4e-14
Lr_LC1ED_31E06	0.00381	1.0894	0.112838	1.25904	0.074275	0.914115	0.0905663	0.666291	0.0482697	0.634437	0.031239	CF809777	LRC03614_1
Lr_Cd2CF_13B12	0.00378	0.957369	0.14062	0.762641	0.221474	0.509585	0.156755	0.288505	0.038301	0.287192	0.0283512	CF610650	LRC01929_1
Lr_JV2CF_02H08	0.00376	1.0634	0.0942708	0.670346	0.0376899	1.25649	0.055871	0.981502	0.034176	1.11548	0.0945835	CO869560	LRC06869_1
Lr_LC1ED_16F02	0.00375	0.98839	0.0320702	0.983535	0.089846	0.697269	0.113745	0.469317	0.0615775	0.723903	0.047953	CF416795	LRC01364_1	Synaptoporin	Q8TBG9	4e-07
Lr_CHECF_19H01	0.00374	0.934518	0.0665634	0.627195	0.0262189	0.889482	0.0333959	0.977307	0.0648203	1.02104	0.0908831	CO378284	LRC06277_1
Lr_JV2CF_33B08	0.00374	0.998915	0.0452192	1.18476	0.0579975	1.19653	0.314937	0.635925	0.0356721	0.558431	0.0326414	CV462427	LRC08230_1
Lr_JV2CF_02B04	0.00367	0.973472	0.041576	1.2303	0.162192	0.706506	0.058898	0.741879	0.136274	1.46053	0.104493	CO869539	LRC00517_2	Fructose-bisphosphate aldolase	Q6FI10	4e-81	Clone ZZZ462 mRNA sequence	Q86DX2_SCHJA	6e-82	Nereis vexillosa fructose-bisphosphate aldolase mRNA	DQ087491	9e-06
Lr_PAHCF_70G09	0.00364	1.0262	0.0601684	0.869757	0.0976281	0.628147	0.0804005	0.551207	0.0307774	1.03557	0.0568352	CO048230	LRC00717_3	Cellular nucleic acid binding protein beta variant 1	Q4JGY1	2e-06
Lr_Cd2CF_64H01	0.00361	0.982791	0.0613871	0.664299	0.0481165	1.19095	0.101175	0.945739	0.0267579	0.960755	0.0499857	DR077494	LRC10772_1
Lr_Cd2CF_01F10	0.00346	0.997491	0.0703745	1.46052	0.169276	0.811113	0.271094	1.29823	0.330864	2.77528	0.270682	CF611301	LRC02350_1
Lr_AT1CF_19C08	0.00339	0.989231	0.0640568	1.00365	0.0680382	1.18252	0.7598	3.24911	0.212672	3.24631	0.18441	CO047698	LRC03252_1
Lr_Cd2CF_53G07	0.00324	1.09338	0.13961	0.976621	0.128396	0.770768	0.163532	0.623829	0.0800919	0.398748	0.0346684	CF611600	LRC02531_1
Lr_AT1CF_14A01	0.00324	1.03581	0.0982644	1.31984	0.0613944	1.50236	0.184071	2.029	0.0418406	1.72412	0.110186	CO047647	LRC04865_1
Lr_PAHCF_17E12	0.00318	1.02042	0.0737155	0.599629	0.0429329	0.730498	0.0661282	0.591542	0.0464331	0.656855	0.0395659	CF799302	LRC03081_1
Lr_Cd2CF_04H02	0.00318	1.18064	0.210657	1.10329	0.383002	0.970491	0.236117	3.16575	0.50531	3.04719	0.269378	CF611419	LRC02418_1	Basal transcriptional activator hABT1 (Activator of basal transcription 1)	Q9ULW3	2e-20	Similarities with sp|P53743 Saccharomyces cerevisiae YNR054c singleton	Q6CSP8_KLULA	5e-23
Lr_Cd2CF_10A04	0.00318	1.04331	0.090645	0.816218	0.0498925	0.872525	0.248033	0.416011	0.0149794	0.479679	0.0311494	CF610433	LRC01780_1
Lr_LC1ED_05C09	0.00316	0.961295	0.0743943	0.568039	0.0567196	1.06009	0.0870352	1.01627	0.125522	0.970626	0.0590128	CF416137	LRC00965_1	TATA box binding protein	Q5U0C8	4e-36	TATA-binding protein	Q6Y9Q5_PETMA	5e-37
Lr_PAHCF_55A10	0.00315	0.971637	0.0879496	1.10207	0.0646309	1.51664	0.383356	2.30038	0.194348	2.12379	0.0867019	CO058803	LRC05885_1	Myosin heavy chain, skeletal muscle, extraocular (MyHC-eo)	Q9UKX3	3e-23	Paramyosin (Fragment)	MYSP_OPIFE	5e-36
Lr_AT1CF_02D06	0.00315	1.07998	0.155367	1.38311	0.43524	0.477581	0.0628298	0.377109	0.0413171	0.397435	0.0610513	CO047272	LRC04606_2				Hypothetical protein FLJ46559	Q6ZR84_HUMAN	7e-07
Lr_PAHCF_56A05	0.00314	0.895142	0.077191	1.14161	0.225113	1.19162	0.555826	3.59474	0.545955	2.86857	0.277984	CN468518	LRC02930_1
Lr_PAHCF_72C10	0.00314	1.51355	0.379835	1.54309	0.371269	2.17087	1.21355	5.81563	0.403362	7.09801	0.807773	CO048307	LRC05297_1	OTTHUMP00000030289	Q5JY73	4e-30	Hypothetical protein DKFZp459C1423	Q5R7G4_PONPY	7e-29
Lr_CHECF_34C04	0.00314	0.962811	0.0752828	1.06511	0.151351	1.77202	0.318547	2.21655	0.119049	1.83857	0.136513	CO408825	LRC06603_1
Lr_PAHCF_50C05	0.00308	1.04281	0.0660927	1.45851	0.232225	0.720708	0.0772775	0.915187	0.214479	2.15484	0.211088	CO058617	LRC03318_1	Phenylalanine hydroxylase	Q8TEY0	9e-58	Phenylalanine hydroxylase	Q6PKI8_CHICK	2e-58
Lr_JV2CF_20C05	0.00308	1.02236	0.0829829	0.60812	0.0313243	1.06959	0.0996618	0.983888	0.0343744	0.881785	0.0695939	CV072351	LRC07366_1
Lr_LC1ED_16B07	0.00296	1.00909	0.0562587	0.627442	0.0688812	1.06469	0.0802829	1.00416	0.0584106	1.08396	0.0701419	CF416760	LRC01344_1
Lr_JV2CF_13B12	0.00296	1.15863	0.169966	1.23333	0.112996	2.04943	0.21922	2.78035	0.255162	2.27956	0.17893	CO869419	LRC06777_1
Lr_AT1CF_23E11	0.00296	1.04111	0.135146	2.1675	0.328029	0.743776	0.119175	0.709194	0.11279	1.08407	0.0785219	CO058263	LRC05506_1	Hypothetical protein DKFZp434L0319 (Fragment)	Q9NSQ6	1e-40	Tyrosine-protein kinase-like 7 precursor (Kinase like protein)	PTK7_CHICK	3e-45
Lr_JV2CF_55E10	0.00296	1.0233	0.0718216	1.45051	0.235396	0.877623	0.184794	1.15744	0.184124	2.43475	0.309978	DR696938	LRC00307_1	RPL10 protein (Fragment)	Q6FGN8	1e-101	QM protein	Q6H3X5_PINFU	1e-105	HDAL02G03.F Leech Haementeria depressa cDNA library 5` similar to 60S ribossomal protein L10	CN807268	3e-49
Lr_Cd2CF_60D09	0.00296	0.988718	0.0354703	0.707193	0.065235	1.22539	0.0998487	1.11594	0.0633178	1.07025	0.0442031	DR077254	LRC10575_1
Lr_JV2CF_10B11	0.00296	0.982185	0.0886168	0.939367	0.0505585	1.53334	0.369321	2.36427	0.143516	1.96744	0.15253	CO869258	LRC06677_1
Lr_Cd2CF_14F07	0.00296	1.00816	0.0827121	0.67207	0.0285927	0.728754	0.101233	0.532155	0.0230742	0.547368	0.0335423	CF610741	LRC01979_1	CDEP (FERM, RhoGEF, and pleckstrin domain protein 1, isoform 1)	Q9Y4F1	2e-07	LOC414714 protein (Fragment)	Q6NTP4_XENLA	7e-07
Lr_AT1CF_22C03	0.00296	1.08968	0.0940512	1.72052	0.276794	0.584851	0.117797	0.480603	0.0836754	0.702537	0.064128	CO047748	LRC04928_1
Lr_Cu2CF_43F02	0.00295	1.0316	0.190923	1.10005	0.224218	0.484877	0.168642	0.94875	0.0756017	0.235761	0.0534693	DR009721	LRC08497_1
Lr_JV2CF_34H08	0.00295	1.00921	0.0713987	0.677298	0.0359917	1.08478	0.0529078	1.01218	0.0341628	0.993747	0.0457732	CV462365	LRC08186_1
Lr_PAHCF_52C12	0.00295	1.00974	0.0292909	0.622009	0.0381703	0.95668	0.0579795	0.873323	0.0427234	0.856204	0.100726	CO058686	LRC05803_1
Lr_PAHCF_08E06	0.00295	1.04047	0.0642257	0.807833	0.133381	1.32954	0.119349	1.01659	0.131231	0.416369	0.10473	CF798772	LRC02735_1				Galectin-3 (Galactose-specific lectin 3)	LEG3_CANFA	3e-10
Lr_CHECF_33C04	0.00295	1.19073	0.307966	1.05575	0.180526	1.06556	0.287141	1.16931	0.328745	0.241262	0.0921724	CO408785	LRC06115_1
Lr_JV2CF_59F06	0.00294	0.965131	0.0352004	1.14817	0.0908278	0.969704	0.0762881	0.703488	0.0474306	0.763793	0.0259334	DR697103	LRC11315_1
Lr_PAHCF_63F01	0.00293	1.00137	0.0674158	0.548561	0.0254509	0.955823	0.157884	0.938498	0.0113435	1.04378	0.099774	CO058594	LRC05742_1
Lr_CHECF_86G07	0.00292	1.01639	0.0407009	0.715624	0.0681535	0.94798	0.076085	1.05455	0.0392032	1.31512	0.079909	DR696803	LRC09969_1
Lr_JV2CF_02B05	0.00289	1.00854	0.050068	0.67398	0.0405391	1.09075	0.0347491	0.900394	0.0669872	1.13216	0.11189	CO869563	LRC06870_1
Lr_Cd2CF_08D12	0.00285	1.08892	0.0936385	1.27729	0.117654	0.469362	0.115271	0.326561	0.0559058	0.306875	0.0481011	CF610370	LRC01743_1
Lr_AT1CF_18A09	0.00282	0.989571	0.0712651	0.972795	0.0731873	1.24854	0.160633	2.15979	0.319121	1.48662	0.0928294	CO047411	LRC04705_1
Lr_JV2CF_12F06	0.00274	0.955349	0.0399035	1.36016	0.206512	0.848193	0.0864776	0.621361	0.0781687	0.592467	0.0182954	CO869337	LRC00367_2							Eisenia andrei cDNA clone EAI10893	BP525211	3e-12
Lr_Cd2CF_69D02	0.00274	1.10963	0.0942027	0.954002	0.112475	1.47385	0.300476	2.19228	0.234688	2.63905	0.319543	DR077883	LRC04362_1
Lr_AT1CF_13H06	0.00273	0.959507	0.0554039	0.654421	0.0557014	1.04222	0.0769687	1.06012	0.0608427	1.18514	0.0948382	CO047628	LRC04853_1
Lr_JV2CF_30B03	0.0027	1.07463	0.0800186	0.675235	0.0355277	1.32104	0.113042	1.15989	0.0899654	1.19902	0.0978479	CV072829	LRC07699_1
Lr_CHECF_53E11	0.0027	1.01057	0.0473379	0.634118	0.0489362	0.795367	0.019359	0.862092	0.087135	0.946449	0.0476533	DR076020	LRC09797_1
Lr_Cu2CF_10E04	0.00256	0.512834	0.19028	0.270338	0.0773841	0.365603	0.308702	0.0250342	0.0325176	0.123182	0.0377647	DR008516	LRC08668_1
Lr_Cd2CF_03C07	0.00253	0.856791	0.0846801	0.782886	0.11209	0.531971	0.162812	1.21468	0.566746	2.96848	0.576071	CF610294	LRC01698_1
Lr_Cd2CF_53F09	0.00253	1.02887	0.0910858	1.20145	0.10346	0.664161	0.0894334	0.720677	0.0596877	0.46622	0.0615594	CF611591	LRC02524_1
Lr_CHECF_75F10	0.00248	0.975572	0.0822127	1.12694	0.0980115	1.05063	0.0640196	0.720066	0.0458363	0.62459	0.0242889	DR076672	LRC09930_1
Lr_LC1ED_10D09	0.00247	1.07147	0.0864269	0.998124	0.138326	0.619684	0.136489	0.400686	0.042775	0.529788	0.0371127	CF416383	LRC00818_1
Lr_Cd2CF_14E10	0.00247	1.02027	0.0829185	0.719641	0.0530749	0.879363	0.330157	0.355619	0.0142113	0.368937	0.0324918	CF610735	LRC01977_1
Lr_Cd2CF_13H09	0.00245	0.971856	0.0926135	0.954088	0.0701985	0.755374	0.243802	0.407682	0.0177459	0.399919	0.0197892	CF610696	LRC01954_1	FLJ10996 variant protein (Fragment)	Q4LE78	9e-26	Hypothetical protein	Q5ZKI4_CHICK	1e-32
Lr_JV2CF_41E12	0.00223	0.991505	0.0850575	1.20989	0.0498869	1.0606	0.113826	0.255651	0.168671	0.154727	0.029549	CV462668	LRC07873_1
Lr_PAHCF_75H01	0.00218	1.0015	0.0361197	0.69934	0.0632416	1.02306	0.120968	1.65846	0.255166	1.48748	0.14173	CO048119	LRC05174_1
Lr_PAHCF_66H11	0.00217	1.03804	0.0748702	0.748744	0.0398393	1.56045	0.181614	2.01678	0.337267	1.72752	0.14399	CO048214	LRC05240_1
Lr_CHECF_30G07	0.00217	0.961192	0.0796117	1.02937	0.141477	1.17927	0.100312	1.57614	0.256266	2.14545	0.171077	CO408695	LRC06546_1
Lr_Cd2CF_67F01	0.00217	1.06753	0.0821778	1.42138	0.102594	1.04028	0.169475	1.25378	0.253551	3.16465	0.848779	DR077726	LRC06144_1							Eisenia andrei cDNA clone EAI10377	BP524992	9e-07
Lr_AT1CF_41E05	0.00217	1.0472	0.264664	0.77402	0.199381	0.910849	0.308193	0.728838	0.248185	0.167145	0.0560677	DR697299	LRC05337_1	FTH1 protein (Fragment)	Q6NS36	2e-19	Ferritin	Q8WQM7_ARTSF	1e-21
Lr_PAHCF_13B12	0.00213	1.11456	0.173638	1.26146	0.0807311	0.817774	0.0500563	1.19701	0.2913	2.84874	0.418313	CF799043	LRC02911_1	Cathepsin B, preproprotein	Q503A6	5e-25	Cathepsin B	Q6WMT4_BRABE	1e-26	Eisenia andrei cDNA clone EAI10949 similar to procathepsin B	BP524429	2e-33
Lr_AT1CF_25H11	0.002	1.06672	0.0831679	1.76434	0.131267	0.702795	0.0998479	0.875483	0.177882	1.5411	0.151126	CO058383	LRC00306_1							Eisenia andrei cDNA clone EAI10190	BP524928	2e-25
Lr_Cd2CF_01F07	0.002	1.08381	0.0738747	1.003	0.0984266	1.39821	0.143379	1.66892	0.214812	2.10428	0.19262	CF610182	LRC01622_1
Lr_PAHCF_21B04	0.00198	0.977646	0.150614	0.520422	0.0572059	1.19324	0.294794	0.447549	0.150175	0.28229	0.035415	CF799507	LRC03223_1				Similar to Dictyostelium discoideum (Slime mold). Spore coat protein SP87 (PL3 protein)	Q75J88_DICDI	2e-07
Lr_Cd2CF_06C01	0.00187	1.06039	0.118088	1.39621	0.218901	1.80278	0.0996289	0.852133	0.216272	0.478079	0.0821703	CF611471	LRC02448_1
Lr_CHECF_10E12	0.00187	0.993568	0.0865608	0.495796	0.0569964	1.0661	0.126685	0.989485	0.106975	0.902504	0.0653499	CO377946	LRC06030_1	Hypothetical protein PPP3R1	Q53SL0	4e-54	Calcineurin B	Q9NKW7_PATYE	2e-54
Lr_AT1CF_13A07	0.00186	1.14029	0.101244	1.0359	0.116178	1.47418	0.238765	2.30359	0.15581	2.50797	0.313801	CO047627	LRC04852_1	Hypothetical protein	Q86YS7	3e-06
Lr_Cu2CF_12F02	0.00183	1.09249	0.149683	1.22536	0.11367	0.404493	0.152965	0.489621	0.137726	0.221016	0.0326248	DR008970	LRC09014_1
Lr_Cd2CF_08D07	0.00183	0.941039	0.083595	1.24257	0.0576529	0.873371	0.103024	0.718218	0.0637104	0.538621	0.0336092	CF610366	LRC01740_1
Lr_JV2CF_14B01	0.00164	1.04534	0.120409	0.959645	0.0823249	1.78494	0.293316	2.36695	0.0985143	1.99986	0.0585979	CO869436	LRC06787_1
Lr_PAHCF_16E12	0.00152	1.12266	0.154313	1.0939	0.21316	0.600272	0.104165	0.439325	0.0406656	0.415822	0.0283985	CF799234	LRC03034_1	Gamma filamin variant (Fragment)	Q59H94	2e-37	RE60544p	Q6NN54_DROME	2e-40
Lr_LC1ED_38E01	0.00151	1.05066	0.0791272	1.16282	0.0824231	0.604741	0.045443	0.670018	0.0522188	0.682315	0.0635271	CF810227	LRC03846_1
Lr_AT1CF_03F03	0.0015	0.593979	0.205554	0.425018	0.220411	0.203009	0.484295	0.0148424	0.00690609	0.0870321	0.0297234	CO047003	LRC04436_1
Lr_PAHCF_65F10	0.00144	1.05146	0.110081	1.06388	0.0291792	1.37446	0.258537	2.06833	0.108903	2.16642	0.119694	CO048162	LRC05201_1
Lr_JV2CF_10F04	0.00144	0.965903	0.0967294	0.649081	0.144183	1.39673	0.307515	2.14365	0.152411	1.98364	0.113411	CO869961	LRC07147_1	MED18 protein (P28b protein)	Q9BUE0	7e-11	Mediator of RNA polymerase II transcription	Q7T3H7_BRARE	1e-09
Lr_PAHCF_12D02	0.00144	0.99466	0.0885875	1.14446	0.196789	0.623556	0.0784425	0.51675	0.0161195	0.530459	0.0189573	CF799001	LRC02883_1
Lr_JV2CF_10H12	0.00144	1.00212	0.0930821	1.22861	0.125067	1.16813	0.206178	1.73291	0.174014	2.21742	0.108464	CO869253	LRC06673_1
Lr_JV2CF_01F07	0.00144	0.999017	0.065984	0.888324	0.0890169	0.75277	0.101901	0.528913	0.0307162	0.542041	0.03676	CO869534	LRC06854_1
Lr_JV2CF_60E05	0.0014	1.05815	0.125603	1.51296	0.124622	0.580863	0.153334	0.421492	0.12062	0.256175	0.0394301	DR696927	LRC11221_1
Lr_CHECF_16B07	0.0014	0.9772	0.0525998	1.09363	0.106935	0.877833	0.0560758	0.747315	0.0363311	0.608734	0.0356313	CO377836	LRC05955_1
Lr_JV2CF_11F02	0.0014	1.0428	0.0708526	1.15376	0.0569976	1.60921	0.260885	2.15604	0.185657	1.94559	0.0653319	CO869268	LRC06683_1
Lr_JV2CF_23C08	0.00139	0.935939	0.057416	1.06462	0.0520839	1.20496	0.165803	0.6948	0.0323714	0.645938	0.0201704	CV072539	LRC07494_1
Lr_AT1CF_01F04	0.00123	1.00493	0.0523734	0.69947	0.0159899	0.629994	0.0418389	0.602457	0.0550127	0.605366	0.0454331	CO047223	LRC04575_1
Lr_Cd2CF_01E05	0.00123	0.986478	0.0614124	1.96919	0.201418	0.810762	0.0740601	1.13089	0.233596	1.17501	0.052916	CF610172	LRC00340_1	CTRL protein (Fragment)	Q8IUW0	1e-26	Serine proteinase precursor	O18458_HETGL	2e-38	Eisenia fetida fibrinolytic enzyme component A (a1) mRNA	AF393512	1e-07
Lr_LC1ED_09H10	0.0011	1.07677	0.0688222	1.29784	0.12336	0.81156	0.108528	0.567478	0.0514126	0.688048	0.0277154	CF416359	LRC01103_1
Lr_Cd2CF_13G04	0.00106	1.00328	0.102675	1.48688	0.102418	0.688617	0.264271	0.327562	0.016378	0.351487	0.0255427	CF610686	LRC01951_1
Lr_Cd2CF_51F03	0.000969	1.11792	0.137469	1.93245	0.052908	1.21094	0.389461	0.540141	0.0288583	0.517982	0.0429124	CF611353	LRC02382_1
Lr_Cd2CF_09G08	0.000969	0.989308	0.0509691	1.08169	0.10416	1.2516	0.152156	0.639047	0.0533485	0.645298	0.0478455	CF610424	LRC01773_1
Lr_Cd2CF_10A05	0.000969	0.57635	0.208379	0.204862	0.0617202	0.186937	0.914144	0.01	0	0.0288146	0.0161525	CF610434	LRC00196_3				NADH-ubiquinone oxidoreductase chain 6 (EC 1.6.5.3)	NU6M_LUMTE	2e-35	Lumbricus terrestris mitochondrion	LTU24570	4e-17
Lr_CHECF_75G04	0.000969	0.888176	0.186373	0.854674	0.0593687	0.46287	0.144357	0.462731	0.162452	0.206845	0.0183621	DR076664	LRC09652_1
Lr_Cu2CF_10E09	0.000969	0.760217	0.154419	1.17737	0.140152	0.833737	0.0975908	0.59079	0.176591	0.196565	0.0378875	DR008918	LRC08971_1							Eisenia andrei cDNA clone EAI10004	BP524879	2e-06
Lr_AT1CF_11H06	0.000969	0.975689	0.0598912	1.44236	0.300239	0.49668	0.0417667	0.503336	0.13006	0.446342	0.0451558	CO047360	LRC03220_1				NADH-ubiquinone oxidoreductase chain 6 (EC 1.6.5.3)	NU6M_LUMTE	1e-38	Eisenia andrei cDNA clone EAI10023 similar to NADH dehydrogenase subunit 6	BP524531	4e-14
Lr_PAHCF_68H06	0.000886	1.05039	0.123803	0.777294	0.0808209	1.0179	0.122428	1.25815	0.203564	2.25487	0.159204	CO048468	LRC05409_1	Hypothetical protein CPS1	Q53TL5	2e-80	Carbamyl phosphate synthetase III (EC 6.3.5.5)	Q92115_SQUAC	7e-82
Lr_CHECF_86G11	0.000723	1.05493	0.0906451	1.27165	0.096572	0.560242	0.191321	0.438948	0.124022	0.25864	0.0287197	DR696863	LRC06021_1
Lr_JV2CF_38E11	0.000705	1.00273	0.20377	0.739518	0.0983926	1.64463	0.52219	2.94326	0.211381	3.21989	0.274605	CV462367	LRC08188_1
Lr_AT1CF_25H10	0.000693	0.928718	0.0859642	0.767178	0.095083	0.775264	0.100862	0.0133458	0.00419614	0.0252902	0.0129114	CO058382	LRC05596_1
Lr_AT1CF_01C03	0.00067	1.02827	0.05069	0.681676	0.078275	1.07664	0.134392	1.39101	0.0637728	1.56981	0.0742805	CO047205	LRC04565_1
Lr_PAHCF_07H05	0.000652	1.17928	0.193049	2.67957	0.344152	0.377269	0.590375	0.0504453	0.0112592	0.0332807	0.00797785	CF798749	LRC02722_1
Lr_AT1CF_26A10	0.000652	0.952746	0.052841	0.811897	0.142133	1.34496	0.327538	2.26785	0.0795652	2.12261	0.129483	CO058389	LRC04326_1	Arginyl-tRNA synthetase variant (Fragment)	Q53GY4	7e-65	Arginyl-tRNA synthetase	Q5XJ11_BRARE	7e-65
Lr_AT1CF_23A09	0.000622	1.0005	0.0513242	0.688372	0.0207193	1.05358	0.0337995	1.00536	0.0244022	1.12951	0.0934044	CO058231	LRC05484_1	Ubiquitin-conjugating enzyme E2A (RAD6 homolog)	Q4TTG1	4e-21	Hypothetical protein CBG24535	Q60JG4_CAEBR	8e-21
Lr_AT1CF_22G11	0.000622	0.975184	0.0289879	0.6819	0.0598333	1.0389	0.181334	1.61309	0.0444723	1.55551	0.112259	CO058223	LRC05478_1
Lr_PAHCF_66B11	0.000622	1.05992	0.107269	1.01625	0.0919425	1.46222	0.307518	2.33805	0.125955	2.38024	0.0726454	CO048207	LRC05234_1	Insulin-degrading enzyme (IDE protein)	Q5T5N2	4e-32	Insulysin variant (Fragment)	Q59GA5_HUMAN	2e-30
Lr_CHECF_12C11	0.000512	1.02663	0.0821876	0.599359	0.0390236	1.23116	0.0613265	1.18805	0.0896136	1.21563	0.111442	CO378381	LRC06350_1
Lr_Cd2CF_18D12	0.0005	1.01409	0.104874	1.25844	0.0980858	0.903215	0.081116	0.627118	0.0437372	0.538933	0.0225248	CF610950	LRC02089_1
Lr_Cd2CF_61A08	0.0005	0.899717	0.0701147	1.02937	0.119137	0.562939	0.0463899	0.491853	0.0337394	0.51725	0.0376787	DR077326	LRC10634_1
Lr_JV2CF_10C01	0.0005	1.02469	0.0892224	0.969136	0.0881263	1.44502	0.310935	2.55745	0.307969	2.15473	0.12735	CO869951	LRC07141_1
Lr_PAHCF_67A07	0.0005	0.981106	0.094136	1.161	0.120938	1.7471	0.424212	2.95578	0.0651094	2.72122	0.248859	CO048436	LRC05387_1
Lr_AT1CF_13F02	0.0005	0.897802	0.114015	1.11831	0.250918	0.317845	0.555545	0.060956	0.0170576	0.0303203	0.00555361	CO048003	LRC05102_1
Lr_Cd2CF_63A08	0.000431	1.10653	0.100661	1.40462	0.0787627	0.872674	0.0463824	0.869769	0.0485827	0.621712	0.0169248	DR077448	LRC08288_1
Lr_JV2CF_58B08	0.0004	1.01285	0.137846	1.42805	0.189155	2.53846	0.181816	2.32761	0.145571	2.18963	0.132903	DR697001	LRC11256_1
Lr_Cd2CF_21C02	0.00038	1.05088	0.12141	1.28001	0.136585	0.774854	0.0826052	0.860176	0.129743	0.424309	0.0364474	CF611107	LRC02226_1	COP9 signalosome subunit 4	Q561W7	3e-76	COP9 signalosome complex subunit 4 (Signalosome subunit 4)	CSN4_RAT	4e-75
Lr_Cd2CF_21B04	0.000376	1.11045	0.104483	1.1481	0.165688	1.03984	0.0606043	0.923448	0.120145	0.486058	0.0233245	CF611103	LRC02222_1
Lr_Cd2CF_14D02	0.000376	1.16721	0.103107	1.25627	0.16034	0.888071	0.565991	0.250345	0.00969188	0.273105	0.0153149	CF610720	LRC01967_1
Lr_JV2CF_20H02	0.000376	1.00126	0.0677303	0.686998	0.0337604	1.3352	0.161241	1.33084	0.0930299	1.52867	0.0729048	CV072346	LRC07362_1	Hypothetical protein RDH14	Q53RX3	2e-17	Retinol dehydrogenase 12	Q6DC71_BRARE	5e-17
Lr_JV2CF_09F09	0.000376	0.911625	0.0841369	1.11415	0.131274	1.456	0.209981	2.25995	0.186685	2.18126	0.138436	CO869921	LRC07119_1
Lr_JV2CF_01D03	0.000341	0.985938	0.0506476	0.69323	0.0531889	1.27421	0.0643517	1.27481	0.0889443	1.22384	0.0430461	CO869502	LRC06829_1
Lr_JV2CF_42F10	0.000309	0.982389	0.0643886	1.24395	0.0416541	0.908365	0.114718	0.405947	0.0680893	0.455456	0.0421497	CV462106	LRC08005_1
Lr_AT1CF_27G09	0.000309	0.737981	0.126644	0.677799	0.136414	0.388954	0.0295169	0.347445	0.0929383	0.173824	0.01356	CO046812	LRC04302_1
Lr_PAHCF_07H07	0.000277	0.869638	0.218237	0.469778	0.0989778	0.702688	0.507023	0.118077	0.00869733	0.153837	0.0117681	CF798751	LRC00859_1
Lr_PAHCF_67E07	0.000273	0.98738	0.0402365	0.994947	0.112783	1.57913	0.291842	2.28269	0.117703	2.33942	0.156361	CO048435	LRC05386_1
Lr_AT1CF_23A07	0.000273	0.965279	0.0513752	0.688513	0.0299468	1.1416	0.123448	1.3158	0.0776193	1.4944	0.0990089	CO058229	LRC05482_1
Lr_JV2CF_41B07	0.000132	1.00757	0.0422092	1.48168	0.214051	0.503178	0.086012	0.398857	0.043557	0.384376	0.0270919	CV462348	LRC08172_1
Lr_Cd2CF_21G05	0.000132	0.974029	0.0637747	0.828876	0.0383791	0.937812	0.0800095	0.444713	0.0430487	0.612616	0.0371164	CF611141	LRC02245_1	Centrin, EF-hand protein, 2	Q53XW1	1e-07	Calmodulin-like protein	Q40982_PEA	4e-07
Lr_Cd2CF_51A02	0.000132	0.961454	0.0679972	1.21032	0.0762947	0.880471	0.0836338	0.563264	0.0323095	0.611371	0.0218089	CF611309	LRC02356_1
Lr_PAHCF_62D08	0.000132	1.12943	0.0921835	1.0418	0.0828244	1.54417	0.415212	3.124	0.524839	3.78458	0.222692	CO058533	LRC00595_1							Eisenia andrei cDNA clone EAI10619	BP525432	6e-78
Lr_PAHCF_66E02	0.000132	1.0618	0.0863766	1.1444	0.0360517	1.32544	0.162378	1.89708	0.115838	2.12802	0.0589975	CO048153	LRC02334_1	Hypothetical protein FLJ12785	Q9H9F9	2e-41	CG7940-PA (LD24983p)	Q9VEC3_DROME	8e-47
Lr_LC1ED_41E05	0.000132	0.34899	0.183418	0.419164	0.129654	0.0713772	0.192155	0.0111732	0.00125494	0.01	0	CF838968	LRC03958_1	Microsomal glutathione S-transferase 3	Q5VV89	4e-25	Microsomal glutathione S-transferase 3 (EC 2.5.1.18)	MGST3_MOUSE	1e-23
Lr_CHECF_57E03	6.29e-05	1.28881	0.291033	0.966579	0.355036	0.195824	3.49992	0.0104445	0.000455146	0.01	0	DR076232	LRC00847_6	Cytochrome b	Q6RQJ1	1e-105	Cytochrome b	CYB_LUMTE	1e-122	Lumbricus terrestris mitochondrion	LTU24570	1e-137
Lr_JV2CF_09D12	6.29e-05	1.0021	0.0525368	0.908497	0.0469662	1.3113	0.163263	1.94077	0.156053	2.0892	0.110008	CO869930	LRC04126_1
Lr_JV2CF_49F09	4.34e-05	1.03393	0.0643716	0.70965	0.0267447	1.41575	0.17072	1.68537	0.0897541	1.79739	0.0656594	CV462193	LRC08062_1				Extracellular globin IIB (Erythrocruorin)	GLB3_TYLHE	3e-07
Lr_PAHCF_01F07	3.86e-05	1.02402	0.0591185	1.02167	0.080504	1.51399	0.135248	2.27979	0.18595	2.10611	0.131677	CF798549	LRC02573_1
Lr_PAHCF_56G08	3.86e-05	0.997669	0.120275	1.56876	0.235764	0.876357	0.183389	2.03952	0.635454	3.95711	0.112528	CO058841	LRC05912_1
Lr_CHECF_63B07	3.86e-05	1.00379	0.0245169	1.09001	0.056145	1.35679	0.0602636	0.97525	0.0919358	0.676326	0.0288951	DR076949	LRC10154_1
Lr_PAHCF_56D12	3.79e-05	0.997894	0.0591625	0.961753	0.0527572	0.33811	1.08606	0.0147257	0.00269175	0.0209	0.00323521	CN468535	LRC04113_1
