# Supplementary material for: Transcriptome profiling of developmental and xenobiotic responses in a keystone soil animal, the oligochaete annelid Lumbricus rubellus
Source: BMC Genomics. 2008 Jun 3;9:266. doi: 10.1186/1471-2164-9-266 (PMC2440553; doi:10.1186/1471-2164-9-266)
Supplement: Additional File 9 — Transcripts significantly changed in adult earthworms exposed to atrazine. A table showing all transcripts identified as changing significantly in adult earthworms exposed to atrazine (ANOVA, p < 0.05, Benjamini and Hochberg False Discovery Rate) [file 1471-2164-9-266-S9.xls]

## Sheet: Atrazine
ADDITIONAL FILE 9: Transcripts significantly changed in adult earthworms exposed to Atrazine. ANOVA, p<0.05, Bonferroni False Discovery Rate.
Lumbribase ID	Atrazine [mgkg-1]	0		9		21		35		59		Genbank ID	Cluster ID	Database: SwissProt(Human) Search Algorithum: BlastX			Database: Uniprot Search Algorithum: BlastX			Database: EMBL Search Algorithum: BlastN
	p-value	Mean	SE	Mean	SE	Mean	SE	Mean	SE	Mean	SE			Description	Swissprot Acc.	E Value	Uniprot ID	Uniprot ID	E Value	Description	EMBL ID	E Value
Lr_CHECF_86G02	0.0497	0.977061	0.060082	0.8039	0.0272733	0.786374	0.0256496	0.676115	0.0377625	0.579736	0.042695	DR696762	LRC11141_1	Splicing factor 3 subunit 1 (Spliceosome associated protein 114)	Q15459	1e-29	Sf3a1 protein	Q921T3_MOUSE	2e-29
Lr_JV2CF_28D08	0.049	0.999072	0.0282123	0.705233	0.0829768	1.04035	0.0237259	0.736288	0.0389831	0.702197	0.012609	CV072753	LRC07645_1
Lr_PAHCF_14B07	0.0472	0.941084	0.109359	0.849903	0.0585753	1.00863	0.0711046	0.566949	0.0670567	0.418358	0.0363926	CF799088	LRC02941_1
Lr_AT1CF_34A05	0.0456	0.977882	0.0321143	0.793748	0.0191086	0.819944	0.0194432	0.797917	0.0741892	0.618672	0.0251729	DR697144	LRC11341_1
Lr_PAHCF_64G12	0.0455	0.996251	0.0653264	0.729476	0.0525346	0.849899	0.0545071	1.46269	0.0904114	1.17725	0.104117	CO048380	LRC05350_1
Lr_JV2CF_21H04	0.0455	0.977295	0.0919556	0.985969	0.102646	1.01533	0.0345989	0.783862	0.117478	0.420439	0.0334839	CV072408	LRC07402_1
Lr_JV2CF_40C10	0.0442	1.02482	0.0479625	0.837262	0.0400931	0.91312	0.0192057	0.761673	0.0419515	0.693787	0.0177928	CV461865	LRC00336_1
Lr_AT1CF_14C01	0.0437	1.00585	0.163076	0.79674	0.0541196	0.819676	0.088041	0.509089	0.0285629	0.358918	0.012193	CO047671	LRC04880_1
Lr_LC1ED_11H11	0.0432	1.1808	0.115686	1.12775	0.0728821	1.77577	0.175461	2.1626	0.25797	2.32858	0.114441	CF416476	LRC00802_1	CPSF4 protein (Fragment)	Q6FGE6	1e-61	ENSANGP00000010762	Q7QCP5_ANOGA	5e-68
Lr_AT1CF_38A10	0.0425	0.94999	0.0579015	0.607395	0.0155479	0.728701	0.0564725	0.631871	0.0291393	0.655363	0.0115046	DR697216	LRC11396_1
Lr_CHECF_04F09	0.0412	1.0158	0.040454	0.763285	0.0604845	0.750839	0.068493	0.583038	0.0827704	0.503807	0.0200164	CO378334	LRC06315_1
Lr_JV2CF_44H07	0.0409	0.989833	0.13981	1.28462	0.120806	1.46128	0.303596	1.86593	0.259942	3.84515	0.453161	CV462128	LRC00056_2				Hemoglobin C chain precursor	O97435_LUMRU	9e-50	Lumbricus terrestris hemoglobin chain C mRNA	LUMHBBC	1e-155
Lr_JV2CF_06H12	0.0392	0.999158	0.0344337	0.587822	0.0882277	0.637974	0.061843	0.546327	0.0386511	0.527484	0.0197284	CO869765	LRC07013_1
Lr_CHECF_58A05	0.0382	0.878078	0.0567056	1.09927	0.0703274	1.22479	0.141994	1.48657	0.0885868	1.7979	0.161215	DR076833	LRC10306_1
Lr_AT1CF_30H04	0.038	1.05216	0.12083	0.979	0.118622	0.95172	0.0339113	0.548167	0.0405582	0.514266	0.0136111	CO047922	LRC05048_1	EF hand domain family, member A2	Q86XE3	8e-18	CG4662-PB	Q8IN65_DROME	3e-20
Lr_Cd2CF_15D08	0.0368	1.19047	0.14916	1.50511	0.143071	0.446984	0.0262555	0.99485	0.241751	0.644132	0.0231937	CF610783	LRC02009_1
Lr_AT1CF_41B08	0.0361	0.971821	0.0888386	0.782199	0.0470146	0.762596	0.0575162	0.547094	0.0319	0.513589	0.018697	DR697300	LRC11462_1
Lr_JV2CF_24G05	0.0335	0.971415	0.0402043	0.662526	0.0398834	0.915246	0.079642	0.741486	0.0197776	0.643356	0.0212116	CV072580	LRC07520_1	Homo sapiens clone CDABP0046 mRNA sequence	Q9H4N8	1e-14	14-3-3-like protein 1	14331_CAEEL	5e-14	Eisenia andrei cDNA clone EAI10477 similar to 14-3-3 PROTEIN HOMOLOG 2	BP524344	8e-36
Lr_JV2CF_23A04	0.0334	0.98196	0.0550245	0.752184	0.070768	1.00641	0.0316322	0.670298	0.0645109	0.543133	0.0371828	CV072532	LRC06738_1
Lr_AT1CF_10A05	0.0333	0.982916	0.0535158	0.608421	0.0390041	0.737922	0.0468374	0.695171	0.0249079	0.640284	0.032962	CO047305	LRC04629_1
Lr_JV2CF_01A08	0.0328	1.04006	0.0443578	0.814518	0.0469151	0.934152	0.0152242	0.695252	0.0822137	0.62026	0.00733658	CO869530	LRC06850_1
Lr_AT1CF_38E06	0.0323	0.950643	0.0380958	0.835858	0.0417041	0.92997	0.026516	0.736424	0.0267651	0.602067	0.0525759	DR697198	LRC11383_1
Lr_AT1CF_34H08	0.0318	1.06511	0.119909	1.03822	0.121502	1.27193	0.065154	0.623503	0.0409856	0.564879	0.0262366	DR697152	LRC11346_1				CG6770-PA	Q9VKC5_DROME	6e-07
Lr_PAHCF_64D03	0.0306	0.938887	0.081396	1.01379	0.0793663	1.12248	0.108565	1.93667	0.158299	1.70492	0.146016	CO048338	LRC00392_1	UV excision repair protein RAD23 homolog B (hHR23B)	P54727	3e-83	RAD 23B protein	Q7LZR8_ICTPU	9e-84
Lr_Cd2CF_68B01	0.0303	0.98808	0.0703777	0.674545	0.0521573	0.572945	0.0193992	0.68244	0.0344603	0.644644	0.0154133	DR077794	LRC11007_1	GTPBP4 protein (Fragment)	Q8N4P8	2e-26	Hypothetical protein	Q5ZM18_CHICK	2e-27
Lr_AT1CF_12G09	0.0297	0.979632	0.0998744	0.91262	0.0742306	1.28555	0.0231756	0.820979	0.0481121	0.560134	0.0102848	CO047976	LRC05084_1
Lr_CHECF_84A08	0.0297	0.980219	0.038139	0.971395	0.0188322	1.11097	0.0304295	0.831552	0.0773673	0.6701	0.0317181	DR696750	LRC11133_1
Lr_PAHCF_24B05	0.0285	0.973829	0.113866	0.769524	0.0527425	0.563938	0.0489197	0.501366	0.0268654	0.449158	0.0191509	CF799591	LRC03278_1
Lr_LC1ED_05C07	0.0267	1.03371	0.067714	1.13554	0.048784	1.17228	0.0590311	1.57047	0.110568	1.75626	0.0992426	CF416135	LRC00964_1
Lr_PAHCF_64C08	0.0265	1.03036	0.0528268	1.12543	0.0713335	1.18416	0.0581454	1.72053	0.150323	1.58671	0.0792664	CO048347	LRC05325_1	Cation-transporting ATPase (Fragment)	Q7Z6E5	1e-106	Calcium-ATPase	O96039_PATYE	1e-114
Lr_PAHCF_23H03	0.026	0.985326	0.0504672	1.05684	0.0603881	0.978981	0.0133432	0.897233	0.0636208	0.636307	0.0226366	CF799582	LRC03272_1
Lr_LC1ED_30F05	0.0257	1.0674	0.0806509	1.20177	0.0752611	1.54551	0.0516187	1.28925	0.11889	0.748884	0.0230134	CF809714	LRC01472_1
Lr_Cu2CF_26G07	0.0255	0.983884	0.099413	0.557487	0.0488734	0.539545	0.0400332	0.446477	0.0420761	0.50145	0.0326228	DR009137	LRC00437_1	P8 protein	Q6FGG3	2e-06	CG6770 (Fragment)	Q71DE8_DROYA	5e-19
Lr_Cu2CF_33A03	0.0253	1.02448	0.064254	0.656579	0.031411	0.745754	0.0169951	0.682556	0.0509627	0.654512	0.0203088	DR009303	LRC09254_1
Lr_CHECF_01A03	0.0236	0.904404	0.121378	0.751122	0.0546006	0.569103	0.0469687	0.424068	0.0299215	0.381657	0.0138378	CO408552	LRC06441_1
Lr_Cd2CF_20H08	0.0236	0.9772	0.0623159	0.622315	0.0263205	0.65444	0.0177195	0.750232	0.0358784	0.628731	0.0384286	CF611088	LRC02211_1
Lr_Cd2CF_13B01	0.0234	0.98774	0.0495525	0.664387	0.0504946	1.01085	0.0365271	0.842614	0.0526215	0.587986	0.0524511	CF610642	LRC01745_1	Paraoxonase 1	Q6B0J6	5e-46	Pon1-prov protein	Q7ZTN3_XENLA	5e-46
Lr_CHECF_86B02	0.0231	0.958166	0.0618756	0.747239	0.0411777	0.874247	0.0369055	0.639599	0.065735	0.524105	0.015532	DR696749	LRC11132_1
Lr_Cd2CF_14A07	0.0221	1.00807	0.0491056	0.699868	0.0515545	0.797588	0.0456014	0.597978	0.0569676	0.518814	0.0502937	CF610701	LRC01958_1
Lr_Cu2CF_35H10	0.0214	0.992721	0.0353727	0.729787	0.0351271	0.819115	0.0263811	0.782745	0.0526981	0.659051	0.0170798	DR009389	LRC06424_1
Lr_LC1CF_03E09	0.0212	0.906642	0.0738372	0.903818	0.0695256	0.619012	0.0927188	0.424813	0.0536826	0.404818	0.037128	CO046561	LRC04152_1
Lr_LC1ED_04D05	0.0211	1.02184	0.0543002	1.39046	0.151321	1.89061	0.0748192	1.16576	0.152167	0.815778	0.0540157	CF416070	LRC00921_1	39S ribosomal protein L46, mitochondrial precursor (L46mt)	Q9H2W6	4e-33	ENSANGP00000021004 (Fragment)	Q7Q516_ANOGA	9e-38
Lr_JV2CF_28H07	0.0207	0.999877	0.0355646	0.883451	0.0816697	1.15274	0.0404038	0.733342	0.0447032	0.703671	0.0240942	CV072760	LRC07650_1
Lr_Cd2CF_15D06	0.0205	0.975786	0.0811612	0.718103	0.0809862	0.659882	0.0457933	0.558876	0.0514776	0.424083	0.0216266	CF610781	LRC02007_1
Lr_AT1CF_28E06	0.0205	0.973855	0.0959993	0.706456	0.0318841	0.964924	0.062299	0.651015	0.0709891	0.442317	0.0244966	CO046850	LRC04325_1
Lr_Cu2CF_28D05	0.0203	1.01579	0.0386968	0.659392	0.0268829	0.825188	0.037864	0.661757	0.0454729	0.69721	0.0524064	DR009181	LRC09147_1
Lr_Cu2CF_15B05	0.02	1.06126	0.116571	1.96344	0.231885	2.11434	0.243514	2.97702	0.594437	3.17055	0.227657	DR008743	LRC08839_1
Lr_CHECF_61D05	0.0194	1.01517	0.0406115	0.783238	0.0542276	0.759841	0.0309732	0.678556	0.0380057	0.667294	0.022615	DR076575	LRC10169_1
Lr_CHECF_85G11	0.0188	0.983199	0.0333176	0.841358	0.014143	0.878869	0.0244087	0.721257	0.0322785	0.651009	0.0519385	DR696746	LRC11130_1
Lr_PAHCF_53B07	0.0176	1.01589	0.0677444	0.53265	0.0185457	0.849025	0.090744	0.725832	0.0503532	0.55134	0.0467429	CO058711	LRC03854_1	Rho GDP-dissociation inhibitor 2 (Rho GDI 2)	P52566	9e-48	ENSANGP00000014057	Q7PZZ6_ANOGA	5e-55
Lr_LC1ED_03E01	0.0173	0.972101	0.113976	1.00017	0.108579	1.01856	0.0533925	0.652749	0.0607726	0.403558	0.0324475	CF416005	LRC00872_1	AKR1A1 protein (Aldo-keto reductase family 1, member A1)	Q6IAZ4	3e-30	Aldo-keto reductase	Q5K8C5_CRYNE	7e-40
Lr_AT1CF_36G11	0.0172	0.993319	0.0544609	0.659439	0.0302799	0.774621	0.142402	0.605629	0.0246118	0.43271	0.0165238	DR697183	LRC11372_1
Lr_LC1ED_31F09	0.0171	1.00032	0.0654871	0.973951	0.0632004	1.19548	0.0906342	1.55219	0.124994	1.8902	0.159208	CF809789	LRC03623_1
Lr_adE_02F02	0.0169	0.973218	0.109511	1.41108	0.157849	1.45326	0.179203	2.15224	0.22742	2.64609	0.0959032	CA036143	LRC00624_1
Lr_LC1ED_11G06	0.0159	0.976043	0.0648539	0.730865	0.0403553	0.746561	0.0733376	0.525377	0.0341373	0.55283	0.023285	CF416467	LRC01171_1	Choline dehydrogenase, mitochondrial precursor (EC 1.1.99.1)	Q8NE62	2e-20	L-sorbose dehydrogenase	Q47944_GLUOX	3e-27
Lr_AT1CF_29H09	0.0157	0.989733	0.0699139	0.67602	0.0350136	0.974604	0.107289	0.568724	0.0413026	0.573743	0.00813775	CO047896	LRC05029_1
Lr_Cd2CF_64F08	0.0152	1.05219	0.0513817	1.66332	0.0714642	1.25387	0.0697871	1.22671	0.0566524	1.52719	0.0663274	DR077531	LRC10803_1
Lr_PAHCF_27G02	0.0152	1.00165	0.0533209	0.778747	0.0356905	1.04936	0.0411984	1.39255	0.0858792	1.18453	0.0604127	CF799821	LRC00349_1	Coiled-coil-helix-coiled-coil-helix domain containing protein 2 (HCV NS2 trans-regulated protein)	Q9Y6H1	2e-07	Coiled-coil-helix-coiled-coil-helix domain containing protein 2 (HCV NS2 trans-regulated protein)	CHCH2_HUMAN	9e-08
Lr_CHECF_30F11	0.0141	0.864515	0.0633544	1.11738	0.0537853	1.27492	0.148006	1.54791	0.0923816	1.87371	0.168179	CO408706	LRC06556_1
Lr_Cu2CF_26D05	0.0138	0.929215	0.112656	0.540239	0.0571742	0.379637	0.0309029	0.508613	0.0539517	0.354198	0.0274126	DR009121	LRC09123_1
Lr_JV2CF_09G02	0.0137	0.971841	0.0501996	0.62039	0.0171703	0.779148	0.0658941	0.631063	0.0322705	0.649492	0.0154609	CO869878	LRC07087_1
Lr_Cd2CF_63G10	0.0133	0.973351	0.042366	1.20622	0.0373034	1.27362	0.0953526	0.929207	0.109219	1.9379	0.190533	DR077485	LRC07546_1							Eisenia andrei cDNA clone EAI10398	BP525002	7e-13
Lr_CHECF_80F09	0.0124	0.981279	0.0655953	0.59286	0.117357	0.666227	0.0482666	0.520906	0.0222457	0.373585	0.0222272	DR077122	LRC10488_1
Lr_JV2CF_28E05	0.0122	0.967052	0.054215	1.05627	0.0841313	1.24166	0.10342	0.692054	0.0331193	0.702541	0.0185843	CV072748	LRC07642_1
Lr_PAHCF_53B08	0.0122	1.00014	0.071939	0.472324	0.0396331	0.766	0.0423078	0.740109	0.0857895	0.577202	0.0104935	CO058712	LRC05821_1
Lr_LC1ED_04C10	0.0118	0.964534	0.0919727	0.901843	0.0874594	1.12372	0.0538477	0.773516	0.0885012	0.412583	0.0395344	CF416065	LRC00917_1
Lr_JV2CF_40A09	0.0103	0.942379	0.0437375	0.5668	0.0449609	0.724208	0.0308048	0.658938	0.0392434	0.62501	0.0173587	CV462656	LRC07987_1
Lr_CHECF_16D02	0.0098	0.963073	0.06186	0.770597	0.0312597	0.882461	0.031717	0.648972	0.0688396	0.502179	0.0259544	CO378233	LRC06242_1
Lr_CHECF_78E07	0.00952	1.03464	0.0354129	0.688863	0.0351409	0.873959	0.0752904	0.691662	0.0269487	0.701585	0.0218485	DR076743	LRC10207_1
Lr_AT1CF_11G06	0.00944	0.930676	0.06866	1.09006	0.0452651	1.27651	0.13933	0.755815	0.145769	0.40094	0.0431208	CO047362	LRC04667_1	RING-box protein 2 (Rbx2)	Q9UBF6	1e-53	RING-box protein 2 (Rbx2)	RBX2_HUMAN	8e-52
Lr_CHECF_17H06	0.00936	0.997857	0.0633127	0.711012	0.0506261	0.776283	0.0370397	0.622516	0.0275258	0.586109	0.0110246	CO378111	LRC06151_1
Lr_PAHCF_72C02	0.00896	0.994226	0.0934839	2.00173	0.205674	1.42862	0.163278	1.61778	0.272101	3.2806	0.343359	CO048275	LRC02978_1				Lectin	Q764S5_PLECO	5e-07
Lr_Cd2CF_15C06	0.00838	0.965366	0.0902218	0.397516	0.04209	0.46971	0.0271184	0.475474	0.0667352	0.513716	0.019519	CF610773	LRC02001_1
Lr_AT1CF_26B02	0.00822	1.00219	0.0910733	0.818706	0.0661767	0.897066	0.0720023	0.628781	0.0267358	0.467217	0.0140266	CO058392	LRC05603_1
Lr_JV2CF_61A01	0.0081	0.987142	0.0345143	0.772877	0.0370881	0.967613	0.088578	0.742257	0.0413096	0.578843	0.0269947	DR696959	LRC11237_1
Lr_LC1ED_43D01	0.00792	1.0531	0.0528712	1.15442	0.0414259	1.34243	0.161386	1.76474	0.196866	2.13963	0.0709106	CF839120	LRC04037_1
Lr_JV2CF_01C09	0.0077	0.963975	0.0466503	0.827835	0.0334906	0.865127	0.0182193	0.546067	0.0653766	0.600212	0.0275747	CO869535	LRC06719_1
Lr_PAHCF_27E08	0.00718	1.0184	0.0705825	0.864161	0.0719656	1.07333	0.0236459	1.60598	0.0943652	1.56798	0.0941961	CF799808	LRC01538_1	OTTHUMP00000030683	Q9H4U6	2e-85	Adenosylhomocysteinase (EC 3.3.1.1)	SAHH_DROME	1e-84
Lr_CHECF_12A05	0.0071	1.01122	0.0607526	1.18301	0.0388564	1.15061	0.00935214	1.70524	0.120479	1.57556	0.100665	CO378223	LRC06232_1
Lr_JV2CF_01C10	0.00693	0.923123	0.0942243	0.816918	0.0402314	0.661737	0.0551222	0.453426	0.0146092	0.493209	0.0131228	CO869529	LRC06849_1
Lr_LC1ED_14G03	0.00681	1.11127	0.0662209	1.54946	0.060267	1.32413	0.213639	0.832833	0.0300663	0.678611	0.0318427	CF416652	LRC01277_1	Hypothetical protein HPCAL1 (Hippocalcin-like 1)	Q6FGY1	2e-28	ENSANGP00000015900	Q7QJ35_ANOGA	1e-28
Lr_AT1CF_05C05	0.00667	0.99362	0.0563413	1.339	0.0502187	1.46898	0.0864335	1.58863	0.108336	2.18981	0.290761	CO046945	LRC00296_1	Agrin	Q5SVA2	2e-54	Hypothetical protein CBG11147 (Fragment)	Q61GM7_CAEBR	8e-61
Lr_CHECF_17C11	0.00662	1.0628	0.0909786	0.918305	0.0464212	0.994131	0.0351227	0.653337	0.0444756	0.56726	0.0194768	CO378421	LRC06382_1
Lr_Cd2CF_20B12	0.00613	0.983259	0.0918233	0.969352	0.0605611	0.989825	0.0813563	0.679932	0.0499845	0.420645	0.0443911	CF611043	LRC02188_1
Lr_Cd2CF_69B10	0.00604	1.01826	0.0415346	0.883997	0.0669145	0.679489	0.0526571	0.573206	0.0647663	0.499579	0.0431342	DR077922	LRC11101_1
Lr_LC1ED_14B06	0.00555	1.00045	0.0490627	1.20723	0.053331	1.41874	0.169449	1.60626	0.172136	2.35967	0.214933	CF416603	LRC00937_1	Hypothetical protein DKFZp313I1240	Q7Z3T6	2e-25	Hypothetical protein stx5al	Q6PBS1_BRARE	4e-27
Lr_AT1CF_40C11	0.00534	1.1467	0.106526	1.02127	0.0799509	1.04281	0.0759562	0.663718	0.0414529	0.538533	0.0248209	DR697272	LRC11438_1
Lr_CHECF_16G02	0.00527	0.886909	0.0609772	0.796757	0.0351746	0.878614	0.00901629	0.60296	0.0416217	0.519618	0.0206453	CO378219	LRC06229_1
Lr_LC1ED_26H10	0.00482	0.97584	0.0625841	0.885477	0.0600983	1.18155	0.0591308	0.727911	0.069282	0.550021	0.0255254	CF426658	LRC01493_1
Lr_PAHCF_11E12	0.00434	0.864386	0.10836	0.716151	0.0682491	0.444555	0.0368404	0.372845	0.023047	0.348378	0.024115	CF798955	LRC02854_1
Lr_JV2CF_32E12	0.00419	0.993929	0.0356935	0.805899	0.0388777	1.04412	0.0458801	0.834632	0.0428881	0.600999	0.0478425	CV461950	LRC07894_1
Lr_LC1ED_10D11	0.00403	1.11076	0.0751314	0.938795	0.0660521	0.984375	0.0401775	0.671235	0.0172456	0.647451	0.0304989	CF416385	LRC01118_1				RNA-binding protein	Q8I3S3_PLAF7	1e-06
Lr_JV2CF_31B09	0.00336	0.976384	0.0485608	0.774279	0.0594394	0.812101	0.0235304	0.616881	0.0591462	0.49852	0.0281709	CV462416	LRC05599_1				NADH-ubiquinone oxidoreductase chain 6 (EC 1.6.5.3)	NU6M_LUMTE	6e-30	Lumbricus terrestris mitochondrion	NC_001673	9e-20
Lr_LC1ED_04A07	0.0032	0.970719	0.0763278	0.855293	0.0755346	0.992461	0.0564393	0.526512	0.0851808	0.406315	0.0220366	CF416043	LRC00902_1
Lr_LC1ED_15E04	0.00319	1.01073	0.0247033	0.913035	0.0488617	1.27601	0.12977	0.853954	0.0864857	0.56538	0.036045	CF416713	LRC01312_1
Lr_LC1ED_09G01	0.00293	1.07012	0.0883827	0.924185	0.0810649	1.32995	0.0643201	0.971359	0.0647792	0.538352	0.0298806	CF416344	LRC01092_1	Acyl CoA:monoacylglycerol acyltransferase 2	Q6IEE5	5e-19	Acyl CoA:monoacylglycerol acyltransferase 2	Q6IEE5_HUMAN	1e-17
Lr_Cu2CF_26C01	0.00292	1.02222	0.0441458	0.73584	0.0781773	0.832067	0.0343799	0.632906	0.0425097	0.532672	0.0231899	DR009117	LRC09120_1
Lr_PAHCF_60D09	0.00291	0.99312	0.0662182	1.26407	0.079932	1.09967	0.055685	0.786097	0.0571938	0.486593	0.0712268	CO058464	LRC05653_1
Lr_JV2CF_28B01	0.0028	0.946846	0.0385929	0.834425	0.0397171	1.02327	0.0482318	0.784939	0.0316471	0.60614	0.0319368	CV072723	LRC07628_1
Lr_AT1CF_15E02	0.00252	0.884429	0.121827	0.453417	0.0356588	0.526914	0.141213	0.219428	0.0483424	0.171735	0.01349	CO047812	LRC04973_1
Lr_CHECF_85E02	0.00244	0.977332	0.0219437	0.687276	0.0315297	0.628335	0.0228332	0.722668	0.0512165	0.651873	0.0381618	DR696804	LRC00234_1
Lr_JV2CF_01G08	0.00236	0.991761	0.0313459	0.679797	0.0350971	0.83908	0.0318047	0.617773	0.0613824	0.615516	0.01383	CO869522	LRC06843_1
Lr_Cu2CF_26F08	0.0022	1.02742	0.0845387	0.549587	0.045219	0.577204	0.0260999	0.601758	0.0561774	0.476418	0.0116975	DR009132	LRC09130_1
Lr_JV2CF_27E07	0.0022	1.00373	0.0335782	0.893216	0.0287336	0.973357	0.030907	0.729156	0.0296393	0.684876	0.0397337	CV072691	LRC07605_1
Lr_LC1ED_27D06	0.00219	1.02728	0.0622188	1.3657	0.0296578	1.39653	0.0930618	1.46777	0.109462	2.11512	0.137225	CF426697	LRC01508_1
Lr_LC1ED_30G05	0.00212	0.973226	0.103548	0.922209	0.0759056	0.863522	0.0451624	0.449802	0.0485148	0.448609	0.0105315	CF809723	LRC03546_1
Lr_LC1ED_28F05	0.00198	1.0899	0.110223	1.25502	0.163183	1.97127	0.108708	1.61483	0.113067	0.655551	0.0283996	CF426795	LRC01562_1
Lr_CHECF_56C12	0.00196	0.978776	0.0435213	0.914551	0.0250078	1.02062	0.0267108	1.19096	0.0541104	1.44085	0.0540364	DR076214	LRC09923_1
Lr_AT1CF_15D02	0.00191	1.01191	0.0464583	0.545615	0.0568548	0.514907	0.0788859	0.431922	0.0533807	0.403126	0.0136756	CO047814	LRC04975_1
Lr_Cd2CF_13C11	0.00188	1.01158	0.0887518	0.732089	0.0307974	0.428087	0.0152508	0.734071	0.052101	0.576724	0.0529567	CF610656	LRC01932_1
Lr_AT1CF_28E09	0.00187	0.881711	0.107322	0.971438	0.12555	0.632885	0.0562066	0.410058	0.0435432	0.320283	0.00920685	CO047841	LRC04992_1
Lr_AT1CF_30D03	0.0018	0.990828	0.0635703	0.691626	0.0360949	0.962494	0.0366161	0.662004	0.0394139	0.560551	0.0260805	CO047919	LRC05045_1
Lr_LC1ED_17A10	0.00178	0.880926	0.049643	1.01949	0.0488593	1.22776	0.130744	1.35684	0.139747	1.9902	0.0588547	CF416830	LRC01386_1	Beta-alanine-pyruvate aminotransferase (EC 2.6.1.40)	Q5W7Q1	1e-22	LD24726p	Q95TT3_DROME	6e-23
Lr_PAHCF_63D10	0.00157	1.10704	0.0960743	1.19386	0.0671165	1.23294	0.0485929	2.05835	0.157604	2.12164	0.0861022	CO048325	LRC05309_1
Lr_AT1CF_08D03	0.00153	0.995989	0.0661171	0.880795	0.0677553	0.788325	0.0365738	0.59042	0.0398554	0.511179	0.0203804	CO047183	LRC04550_1
Lr_PAHCF_11G11	0.00147	0.988611	0.0545481	0.812684	0.0560537	1.02701	0.0814601	0.637927	0.0491529	0.471715	0.0428633	CF798968	LRC02863_1
Lr_JV2CF_40H09	0.00142	0.992466	0.0694544	0.800131	0.0303668	0.781442	0.0525178	0.599257	0.0449281	0.482746	0.0215273	CV461926	LRC07877_1
Lr_Cd2CF_13B12	0.00132	1.04286	0.063766	0.846645	0.0557486	0.871933	0.121349	0.543008	0.0382175	0.469329	0.0068844	CF610650	LRC01929_1
Lr_LC1ED_03D12	0.00132	1.03755	0.0642004	0.829917	0.0843939	1.08392	0.0442924	0.761808	0.0778627	0.466417	0.0232378	CF416004	LRC00871_1				Hypothetical protein	Q8IKR7_PLAF7	4e-06
Lr_Cu2CF_15H06	0.0012	1.0238	0.0645021	2.10823	0.168825	1.52939	0.0794098	1.57735	0.208517	2.37497	0.112314	DR008764	LRC08856_1
Lr_CHECF_27H08	0.00105	1.007	0.0214297	0.73269	0.0184014	0.842796	0.0167507	0.623243	0.0825354	0.532692	0.0241615	CO378267	LRC06265_1
Lr_CHECF_27E10	0.00103	1.00828	0.0241627	0.867256	0.0508133	0.93419	0.0233869	0.677738	0.0722885	0.563002	0.0235013	CO378215	LRC06225_1
Lr_AT1CF_16A07	0.00102	0.986183	0.0568121	0.815196	0.0208303	1.0714	0.034227	0.67514	0.0750198	0.47464	0.0450823	CO047567	LRC04812_1
Lr_CHECF_18E02	0.000843	1.02026	0.0329472	0.862706	0.0408524	1.038	0.0320924	0.772072	0.0220129	0.713568	0.0273505	CO377807	LRC05933_1
Lr_JV2CF_33E11	0.000831	1.04564	0.0717863	0.959656	0.0387744	1.18617	0.0174706	0.758247	0.0477471	0.622765	0.0106844	CV462616	LRC08348_1
Lr_JV2CF_62A04	0.000709	0.95628	0.0412564	0.81875	0.0325961	0.737827	0.0204915	0.664119	0.0355624	0.511181	0.0436738	DR697129	LRC05460_2
Lr_LC1ED_29F02	0.000635	0.961465	0.0634949	0.885965	0.0401493	1.06165	0.067202	0.731295	0.0126834	0.535703	0.0231181	CF809639	LRC03535_1	MYH9 protein (Fragment)	Q86XU5	4e-07	ORF73	Q91LX9_HHV8	4e-08
Lr_LC1ED_37H08	0.000621	0.911595	0.065949	0.446241	0.0547771	0.324599	0.0215433	0.372919	0.0651945	0.369108	0.00799728	CF810186	LRC03826_1	Ras-related protein Rab-7	P51149	4e-54	Ras-related protein Rab-7	RAB7_CANFA	1e-52
Lr_LC1ED_03D11	0.000598	1.03497	0.0727604	0.588912	0.0505875	0.716569	0.0338992	0.591784	0.0554484	0.449384	0.0122877	CF416003	LRC08441_1
Lr_AT1CF_30H05	0.000535	0.927336	0.0804636	0.818611	0.0198135	0.686745	0.0318739	0.503689	0.0317554	0.377432	0.0431957	CO047462	LRC04742_1
Lr_Cd2CF_23H04	0.000481	0.927648	0.0814249	0.455131	0.0207159	0.483979	0.0356002	0.464309	0.0246346	0.529431	0.0153706	CF611276	LRC02333_1
Lr_AT1CF_04C02	0.000462	0.884336	0.127758	0.49481	0.0240014	0.468039	0.0329989	0.305678	0.0335266	0.256673	0.0131986	CO046875	LRC04343_1
Lr_Cd2CF_15A01	0.000428	1.00401	0.0507751	0.559973	0.0516358	0.426461	0.0287848	0.517577	0.0687348	0.46262	0.0257068	CF610761	LRC01994_1
Lr_PAHCF_11G01	0.000424	0.908313	0.0833528	0.721113	0.0421608	0.776167	0.0429766	0.479687	0.0250122	0.406802	0.0158107	CF798963	LRC02861_1
Lr_JV2CF_55B07	0.000417	1.00123	0.027116	0.736125	0.0396041	0.844548	0.0303278	0.698639	0.0610533	0.560894	0.0151254	DR697101	LRC11313_1
Lr_PAHCF_68H06	0.00041	1.0418	0.0568617	1.00259	0.0753754	1.14205	0.0901587	1.72719	0.120396	2.0356	0.112723	CO048468	LRC05409_1	Hypothetical protein CPS1	Q53TL5	2e-80	Carbamyl phosphate synthetase III (EC 6.3.5.5)	Q92115_SQUAC	7e-82
Lr_CHECF_26F05	0.000402	0.993004	0.0837603	0.589662	0.0403254	0.603984	0.04667	0.509601	0.0225671	0.434102	0.0112711	CO378372	LRC06344_1
Lr_LC1ED_14F02	0.000378	0.975249	0.0377568	0.914152	0.0525932	1.05588	0.10482	0.837748	0.0771855	0.470004	0.0175872	CF416639	LRC01270_1
Lr_CHECF_18B03	0.000336	0.934715	0.0704468	0.669346	0.035239	0.6692	0.0251286	0.484466	0.0271779	0.483216	0.0139015	CO377884	LRC05987_1
Lr_JV2CF_41E03	0.000332	0.981171	0.0329865	0.611067	0.0423387	0.632609	0.0209431	0.707685	0.0236454	0.697021	0.0292961	CV461993	LRC07926_1
Lr_LC1ED_39A05	0.000324	1.06848	0.0713191	1.17851	0.0894668	1.23581	0.0365731	0.673095	0.0691948	0.523678	0.0451956	CF810269	LRC01267_1
Lr_JV2CF_59A12	0.000323	0.986838	0.0380645	0.639707	0.0246154	0.767656	0.0566387	0.631917	0.0315255	0.590631	0.0144094	DR696907	LRC11207_1
Lr_JV2CF_27F04	0.000323	0.951435	0.0738136	0.782719	0.0309548	0.762847	0.0243816	0.574227	0.0301066	0.461082	0.0183053	CV072652	LRC07574_1
Lr_JV2CF_21H01	0.000275	0.927729	0.0573959	0.827045	0.055211	0.979764	0.0249244	0.766816	0.0842223	0.424181	0.0137665	CV072398	LRC06918_1
Lr_PAHCF_60G10	0.000254	0.91909	0.0708495	0.854301	0.0339892	0.91797	0.0448821	0.57002	0.0871398	0.280724	0.0438134	CO058474	LRC05660_1
Lr_JV2CF_28B09	0.000253	0.993323	0.0457591	0.764533	0.0343638	0.968284	0.035164	0.687509	0.0463003	0.583596	0.0097764	CV072759	LRC07649_1
Lr_LC1ED_17A05	0.000224	1.04649	0.0359651	1.21952	0.0514943	1.61245	0.0482142	1.27046	0.116358	0.8199	0.0235325	CF416826	LRC01383_1
Lr_LC1ED_05G05	0.000187	0.9978	0.0484359	0.951853	0.0539396	1.38679	0.0819872	0.871712	0.119412	0.46545	0.0355345	CF416162	LRC00979_1
Lr_JV2CF_31E11	0.000172	1.11251	0.0812068	0.71266	0.0513133	0.717959	0.015864	0.606837	0.0319144	0.526131	0.0176628	CV462445	LRC00405_2	Ribosomal protein L12	Q5VVV2	3e-68	Ribosomal protein L12	Q6B8A7_9ACAR	6e-69	Eisenia andrei cDNA clone EAI10413 similar to Ribosomal protein L12	BP524737	0
Lr_Cd2CF_21G05	0.000153	0.956806	0.0734608	0.686643	0.067737	0.674765	0.0178664	0.532703	0.0129909	0.388105	0.0243304	CF611141	LRC02245_1	Centrin, EF-hand protein, 2	Q53XW1	1e-07	Calmodulin-like protein	Q40982_PEA	4e-07
Lr_AT1CF_09D07	0.000136	1.0273	0.0694035	0.509288	0.0367202	0.43364	0.0604873	0.378325	0.061396	0.276238	0.0275865	CO047103	LRC04497_1
Lr_JV2CF_15D04	0.000134	0.989821	0.0799709	0.790489	0.0510904	0.80656	0.0694591	0.491855	0.0310544	0.418137	0.0128756	CO870009	LRC06813_1
Lr_AT1CF_10H02	0.00012	0.962063	0.0786107	0.975571	0.0263289	1.13737	0.0320231	0.749194	0.056475	0.422201	0.0403533	CO047281	LRC04612_1
Lr_LC1ED_05H08	0.000119	0.987557	0.0861999	0.84603	0.0675588	0.652734	0.101551	0.400975	0.0499217	0.289926	0.0111314	CF416172	LRC00985_1
Lr_LC1ED_14C06	9.97e-05	1.03028	0.0541081	1.20825	0.037844	1.4852	0.137746	1.61593	0.105247	2.26853	0.0949745	CF416612	LRC01253_1
Lr_LC1ED_12A11	9.36e-05	1.07723	0.0844199	0.835275	0.0787169	1.0988	0.068208	0.721558	0.0608422	0.400426	0.0211604	CF416487	LRC01178_1
Lr_JV2CF_55C05	8.17e-05	0.991409	0.0304447	0.636853	0.0216662	0.768113	0.0297252	0.681964	0.0348554	0.614261	0.0317983	DR697125	LRC11327_1
Lr_CHECF_17D11	7.73e-05	0.967561	0.0565528	0.639881	0.0199004	0.811364	0.04466	0.587968	0.0190141	0.529045	0.0197387	CO378405	LRC06372_1
Lr_CHECF_75C08	6.91e-05	1.0416	0.0502557	0.88014	0.0579125	1.09042	0.0304603	0.770368	0.0525444	0.555575	0.0096105	DR076679	LRC10230_1
Lr_Cd2CF_60F08	6.64e-05	0.0177828	0.0228143	0.959653	0.0610114	1.01828	0.141555	1.09509	0.127637	1.09767	0.102771	DR077237	LRC00281_1	Transgelin-3 (Neuronal protein NP25)	Q9UI15	2e-18	Clone ZZZ59 mRNA sequence	Q86DV9_SCHJA	8e-29	Eisenia andrei cDNA clone EAI11180	BP525335	2e-14
Lr_Cd2CF_21H04	6.63e-05	0.967903	0.0344743	0.820067	0.0431485	0.955436	0.0208919	0.808526	0.0177191	0.58217	0.0274521	CF611151	LRC02249_1
Lr_LC1ED_13D03	4.94e-05	1.00513	0.0472967	0.91086	0.0414567	1.22864	0.0564584	0.905474	0.113692	0.470013	0.0157511	CF416561	LRC01225_1
Lr_JV2CF_45D04	4.42e-05	0.990582	0.0347554	0.876389	0.0275576	0.911997	0.0328866	0.670908	0.0435338	0.561265	0.0289934	CV462432	LRC08234_1
Lr_JV2CF_02F11	3e-05	0.979026	0.0327499	0.836856	0.0301297	0.806895	0.0294287	0.673036	0.0330214	0.585322	0.0182022	CO869575	LRC06880_1
Lr_JV2CF_33C10	2.94e-05	1.00883	0.0608771	0.773184	0.0101904	0.84656	0.0313873	0.615526	0.0294302	0.529984	0.0163582	CV462643	LRC08368_1
Lr_JV2CF_33D09	2.5e-05	0.943428	0.0598034	0.567171	0.0202143	0.677093	0.0132096	0.485548	0.0482694	0.426318	0.0108497	CV462728	LRC08427_1
Lr_AT1CF_09E12	2.4e-05	0.974483	0.0435403	0.848167	0.0312367	0.94843	0.0164831	0.776785	0.0384134	0.398847	0.0528652	CO047292	LRC04621_1	Secretagogin	O76038	2e-13	ENSANGP00000013966 (Fragment)	Q7Q003_ANOGA	2e-18
Lr_AT1CF_12A09	1.7e-05	0.956171	0.125605	0.132418	0.00768466	0.431186	0.105587	0.835971	0.124516	0.785438	0.0608286	CO047971	LRC05080_1
Lr_LC1ED_27F08	1.53e-05	0.977726	0.0565958	0.960473	0.0526246	1.20386	0.0275916	0.700661	0.0610768	0.501302	0.0162228	CF426718	LRC01519_1
Lr_JV2CF_44G03	1.21e-05	0.975537	0.0358869	0.7221	0.0187597	0.821929	0.0175361	0.630617	0.0375784	0.579625	0.0171741	CV462083	LRC07989_1
Lr_JV2CF_30B12	1.11e-05	1.02042	0.036199	0.806952	0.0429828	0.656194	0.0507212	0.53321	0.0222774	0.577467	0.0194069	CV461893	LRC07857_1	Ubiquitin conjugating enzyme E2, J2, isoform 2 (UBC6 homolog, yeast)	Q5T7L1	8e-57	LOC495424 protein	Q5U4V7_XENLA	1e-55	Mesenchytraeus solifugus clone C134 ubitquitin 6-like mRNA	AY613904	1e-06
Lr_Cd2CF_11D08	1.08e-05	0.910307	0.0591721	0.754837	0.0195055	0.357679	0.0416528	0.484325	0.0492927	0.36933	0.0117504	CF610538	LRC01852_1
Lr_JV2CF_24F07	6.98e-06	1.02276	0.0385056	0.758033	0.0432321	1.03101	0.0252598	0.677828	0.0387348	0.592547	0.0100413	CV072591	LRC07529_1
Lr_CHECF_14F03	2.92e-07	0.964115	0.0359367	0.663856	0.0165272	0.720093	0.0330904	0.568332	0.0248427	0.52452	0.00740024	CO378274	LRC06271_1
Lr_CHECF_26C12	1.04e-07	1.00137	0.0139835	0.730776	0.00738672	0.852072	0.033256	0.712555	0.0285376	0.564215	0.026787	CO378062	LRC06112_1
