# Supplementary material for: Transcriptome profiling of developmental and xenobiotic responses in a keystone soil animal, the oligochaete annelid Lumbricus rubellus
Source: BMC Genomics. 2008 Jun 3;9:266. doi: 10.1186/1471-2164-9-266 (PMC2440553; doi:10.1186/1471-2164-9-266)
Supplement: Additional File 10 — Functional Transcript Clusters Significantly (p < 0.05) Changed During Cadmium Exposure of Adult Earthworms. A table showing the functional identifications of transcripts showing altered abundance following cadmium exposure. [file 1471-2164-9-266-S10.xls]

## Sheet: Cadmium
Additional File 10: Functional Transcript Clusters Significantly (p<0.05) Changed During Cadmium Exposure of Adult Earthworms
Cadmium [mgkg-1]	0		13		44		148		500		Genbank ID	Cluster ID	Database: SwissProt(Human) Search Algorithum: BlastX			Database: Uniprot Search Algorithum: BlastX			Database: EMBL Search Algorithum: BlastN
Lumbribase ID	Mean	SE	Mean	SE	Mean	SE	Mean	SE	Mean	SE			Description	Swissprot Acc.	E Value	Uniprot ID	Uniprot ID	E Value	Description	EMBL ID	E Value
Detoxification and Metabolism
Lr_Cd2CF_62B09	0.993274	0.0651953	3.78768	0.357369	3.43255	1.07903	8.68051	3.06671	13.8535	1.08468	DR077390	LRC01799_1				Metallothionein 2C	Q9GRJ0_LUMRU	2e-21	Lumbricus terrestris mRNA for metallothionein	LTE010263	5e-29
Lr_Cd2CF_20E01	0.93164	0.0761963	5.40197	1.09161	5.82754	2.02743	7.56344	4.88358	15.3373	4.25887	CF611058	LRC01607_2				Metallothionein 2B (Metallothionein 2A)	Q9GN45_LUMRU	4e-27	Lumbricus terrestris mRNA for metallothionein	LTE010263	1e-176
Lr_Cd2CF_19A04	0.95771	0.0807749	2.21917	0.304406	1.59926	0.394382	2.01342	0.827255	2.81532	0.422864	CF610974	LRC00855_3	Keratin-associated protein 10-6	P60371	2e-07	Cadmium-metallothionein (MT) (Fragment)	MT_EISFO	8e-25
Lr_Cd2CF_01C10	0.66091	0.497137	11.251	1.73432	16.4241	2.43974	12.0752	39.5573	37.5509	14.7863	CF610159	LRC01607_3				Metallothionein 2B (Metallothionein 2A)	Q9GN45_LUMRU	1e-24	Lumbricus terrestris mRNA for metallothionein	LTE010263	0
Lr_AT1CF_09F05	1.05445	0.0581389	2.46124	0.469102	3.53753	0.378175	3.81073	0.154778	2.68395	0.987908	CO047075	LRC04158_2	Keratin-associated protein 10-6	P60371	1e-07	Cadmium-metallothionein (MT) (Fragment)	MT_EISFO	4e-21
Electron Transport Disruption
Lr_Cu2CF_34C07	0.805673	0.142435	1.04908	0.212078	1.12175	0.324476	0.322355	0.0388371	0.252796	0.0577456	DR009335	LRC00399_7	Cytochrome c oxidase subunit III	Q4VFD0	6e-88	Cytochrome c oxidase subunit 3 (EC 1.9.3.1) (Cytochrome c oxidase polypeptide III)	COX3_LUMTE	1e-85	Lumbricus terrestris mitochondrion	LTU24570	8e-41
Lr_AT1CF_16B12	1.11958	0.251675	1.43642	0.185165	0.377425	0.0510759	1.90261	0.647838	0.801362	0.241112	CO047592	LRC00150_5	NADH dehydrogenase subunit 2	Q6WQ54	3e-40	NADH-ubiquinone oxidoreductase chain 2 (EC 1.6.5.3) (NADH dehydrogenase subunit 2)	NU2M_LUMTE	3e-80	Lumbricus terrestris mitochondrion	LTU24570	4e-27
Lr_AT1CF_11E06	0.984136	0.180692	1.12821	0.153458	0.323115	0.0645807	1.94982	0.509811	0.842264	0.18641	CO047364	LRC00847_5	Cytochrome b	Q4ZFC7	1e-138	Cytochrome b	CYB_LUMTE	1e-162	Lumbricus terrestris mitochondrion	LTU24570	1e-162
Response to ROS
Lr_Cd2CF_15H02	1.01489	0.0463094	0.922518	0.0614225	1.5162	0.168197	1.40983	0.221758	1.29147	0.129628	CF610810	LRC02027_1	Glutathione S-transferase A4-4 (EC 2.5.1.18) (GST class-alpha)	O15217	3e-14	Glutathione S-transferase alpha (Fragment)	Q9JLX3_RAT	2e-16
Lr_Cd2CF_08H04	0.984353	0.0554539	1.51589	0.185325	1.52179	0.188824	1.68695	0.22209	2.95443	0.518929	CF610392	LRC01756_1	Cytochrome P450 2R1 (EC 1.14.14.-) (Vitamin D 25-hydroxylase)	Q6VVX0	4e-25	Cytochrome P450 2R1 (EC 1.14.14.-) (Vitamin D 25-hydroxylase)	CP2R1_HUMAN	1e-24
Lr_Cd2CF_01C12	0.981276	0.135918	0.891376	0.0671547	0.336058	0.0518695	0.407716	0.0413341	0.29522	0.0240007	CF610160	LRC01608_1				Ubiquitin specific protease 16 isoform a variant (Fragment)	Q53GP7_HUMAN	2e-07
Inhibition of DNA Repair
Lr_PAHCF_70B12	1.03729	0.0857517	1.1209	0.0865662	0.816356	0.109785	0.290669	0.433907	0.397716	0.0990438	CO048238	LRC05253_1	RAD51 protein	Q6FHX9	5e-96	Rad51	Q9W628_CYNPY	1e-95
Lr_adE_02E08	0.673601	0.220818	1.03376	0.0597677	0.492601	0.0947246	0.463634	0.257287	0.315869	0.106439	CA036138	LRC00621_1	Xeroderma pigmentosum	Q5T1V1	5e-42	Xpacxe2 protein	Q91916_XENLA	2e-46
Metal Mimicy - Fe
Lr_PAHCF_23A06	1.02748	0.175776	1.38985	0.281653	0.874559	0.25081	0.158286	1.7667	0.142117	0.0467046	CF799561	LRC01097_3	FTH1 protein (Fragment)	Q6NS36	2e-19	Ferritin	Q8WQM7_ARTSF	1e-21
Lr_Cu2CF_03E05	1.06638	0.196141	1.34717	0.359224	0.815705	0.420579	0.476835	0.213787	0.182916	0.0343778	DR008349	LRC00844_3	FTH1 protein (Fragment)	Q6NS36	5e-32	Ferritin heavy chain polypeptide 1 (Fragment)	Q86LZ3_BRALA	1e-35
Lr_Cu2CF_03B07	0.990305	0.193621	1.50348	0.360842	0.692099	0.251643	0.461726	0.20115	0.129741	0.0272502	DR008350	LRC00971_2	FTH1 protein (Fragment)	Q6NS36	2e-21	Ferritin	Q8ISH6_9ARAC	8e-26
Lr_AT1CF_41E05	0.895376	0.154202	1.64071	0.247935	0.630228	0.226012	0.414121	0.15529	0.140244	0.0230436	DR697299	LRC05337_1	FTH1 protein (Fragment)	Q6NS36	2e-19	Ferritin	Q8WQM7_ARTSF	1e-21
Metal Mimicry - Ca
Lr_LC1ED_26C05	1.3449	0.282303	3.27132	0.386656	0.392052	0.152973	0.318775	0.0271558	0.319555	0.0624876	CF426609	LRC01470_1				Calexcitin	O76730_TODPA	8e-15
Lr_LC1CF_03A10	0.98685	0.0703756	1.01511	0.11671	1.15687	0.0444504	0.729428	0.410644	24.8077	1.21142	CO046557	LRC04148_1	Tropomyosin 3	Q5VU71	5e-29	Tropomyosin 2 (TMII)	TPM2_SCHMA	3e-45
Lr_CHECF_28A04	1.42094	0.416855	1.26077	0.294053	0.510374	0.0596904	0.387568	0.0502861	0.306049	0.058798	CO378325	LRC06308_1				SCBP2 protein	Q8T377_LUMTE	5e-22
Lr_CHECF_10E12	0.995009	0.0577012	0.8697	0.01876	0.753667	0.0757833	0.593134	0.0728579	0.6284	0.0287933	CO377946	LRC06030_1	Hypothetical protein PPP3R1	Q53SL0	4e-54	Calcineurin B	Q9NKW7_PATYE	2e-54
