# Supplementary material for: Transcriptome profiling of developmental and xenobiotic responses in a keystone soil animal, the oligochaete annelid Lumbricus rubellus
Source: BMC Genomics. 2008 Jun 3;9:266. doi: 10.1186/1471-2164-9-266 (PMC2440553; doi:10.1186/1471-2164-9-266)
Supplement: Additional File 11 — Functional Transcript Clusters Significantly (p < 0.05) Changed During Fluoranthene Exposure of Adult Earthworms. A table showing the functional identifications of transcripts showing altered abundance following fluoranthene exposure. [file 1471-2164-9-266-S11.xls]

## Sheet: Fluoranthene
ADDITIONAL FILE 11: Functional Transcript Clusters Significantly (p<0.05) Changed During Fluoranthene Exposure of Adult Earthworms
Fluoranthene [mgkg-1]	0		14		47		158		553		Genbank ID	Cluster ID	Database: SwissProt(Human) Search Algorithum: BlastX			Database: Uniprot Search Algorithum: BlastX			Database: EMBL Search Algorithum: BlastN
Lumbribase ID	Mean	SE	Mean	SE	Mean	SE	Mean	SE	Mean	SE			Description	Swissprot Acc.	E Value	Uniprot ID	Uniprot ID	E Value	Description	EMBL ID	E Value
Detoxification and Metabolism
Lr_AT1CF_37E11	1.0246	0.125963	0.659086	0.237361	0.187016	0.116989	0.0379051	0.0615923	0.0349573	0.0174663	DR697195	LRC05259_1	Hypothetical protein FKBP1B	Q5TZT3	3e-34	Putative FK506-binding protein	Q6ZYL1_9METZ	3e-34
Lr_Cd2CF_04F03	0.880313	0.154626	1.00578	0.23931	0.764142	0.166383	1.82272	0.209771	2.2178	0.120233	CF611405	LRC02410_1	Glutathione S-transferase pi (GSTP1 protein)	Q53XL8	1e-28	Glutathione S-transferase P (EC 2.5.1.18)	GSTP1_PIG	3e-32
Lr_Cd2CF_06G03	0.970764	0.134708	1.3872	0.109938	0.631285	0.184363	0.462962	0.0662487	0.493725	0.0272812	CF611504	LRC02473_1	26S proteasome non-ATPase regulatory subunit 10	O75832	3e-24	Proteasome 26S subunit	Q6TGV5_BRARE	2e-25
Lr_LC1ED_08E08	0.92529	0.053281	0.706697	0.0295112	0.682861	0.0743271	0.604908	0.0558566	0.654777	0.0248155	CF416288	LRC01061_1	Proteasome (Prosome, macropain) 26S subunit, ATPase, 1	Q53TM2	1e-86	26S protease regulatory subunit 4 (P26s4)	PRS4_DROME	6e-88
Electron Transport Disruption
Lr_CHECF_49H07	1.04305	0.158801	1.96751	0.275575	0.987031	0.19084	1.34687	0.317259	0.564552	0.114532	DR075907	LRC00106_4	Cytochrome c oxidase subunit II	Q7YEH2	9e-61	Cytochrome c oxidase subunit 2 (EC 1.9.3.1)	COX2_LUMTE	8e-86	Lumbricus terrestris mitochondrion	LTU24570	1e-125
Lr_CHECF_57E03	1.28881	0.291033	0.966579	0.355036	0.195824	3.49992	0.0104445	0.000455146	0.01	0	DR076232	LRC00847_6	Cytochrome b	Q6RQJ1	1e-105	Cytochrome b	CYB_LUMTE	1e-122	Lumbricus terrestris mitochondrion	LTU24570	1e-137
Lr_Cu2CF_02G12	0.941295	0.261498	0.771373	0.152062	0.478114	0.180661	0.884608	0.154834	0.225391	0.104416	DR008334	LRC05634_1	NADH dehydrogenase subunit 1	Q7YEG1	2e-74	NADH-ubiquinone oxidoreductase chain 1 (EC 1.6.5.3)	NU1M_LUMTE	1e-117	Lumbricus terrestris mitochondrion	LTU24570	1e-106
Lr_JV2CF_03D02	1.05811	0.0710221	0.86056	0.0479025	0.524077	0.0685829	0.443918	0.0868191	0.45891	0.126997	CO869588	LRC00350_1	Cytochrome c oxidase subunit II	Q7YEH2	5e-61	Cytochrome c oxidase subunit 2 (EC 1.9.3.1)	COX2_LUMTE	1e-86	Lumbricus terrestris mitochondrion	LTU24570	1e-144
Lr_PAHCF_24B07	1.07798	0.127515	0.905568	0.0807519	0.54553	0.13786	0.502078	0.176306	0.493002	0.052839	CF799592	LRC00150_2	NADH dehydrogenase subunit 2	Q7YEG0	5e-31	NADH-ubiquinone oxidoreductase chain 2 (EC 1.6.5.3)	NU2M_LUMTE	4e-72	Lumbricus terrestris mitochondrion	LTU24570	2e-22
Lr_PAHCF_72E08	0.979042	0.0520705	0.65658	0.0379795	0.365643	0.0561545	0.396742	0.0825888	0.718285	0.222905	CO048302	LRC00510_6	NADH dehydrogenase subunit 4	Q7Y891	2e-78	NADH-ubiquinone oxidoreductase chain 4 (EC 1.6.5.3)	NU4M_LUMTE	1e-150	Lumbricus terrestris mitochondrion	NC_001673	1e-177
DNA Repair and Carcinogenicity
Lr_PAHCF_72C10	1.51355	0.379835	1.54309	0.371269	2.17087	1.21355	5.81563	0.403362	7.09801	0.807773	CO048307	LRC05297_1	OTTHUMP00000030289	Q5JY73	4e-30	Hypothetical protein DKFZp459C1423	Q5R7G4_PONPY	7e-29
Lr_LC1ED_18F11	1.07941	0.108291	1.11239	0.0803753	1.41971	0.12978	1.56727	0.131609	1.92009	0.279145	CF416942	LRC01006_1	APEX nuclease (Multifunctional DNA repair enzyme)	Q5TZP7	3e-43	Apurinic/apyrimidinic endonuclease	Q9Z2J2_CRIGR	5e-42
Lr_JV2CF_36H04	1.09274	0.242328	1.34701	0.280271	1.27645	0.425002	2.63495	0.2967	2.85493	0.537358	CV462407	LRC08214_1	Hypothetical protein FLJ10140	Q9NWC1	7e-19	tRNA (5-methylaminomethyl-2-thiouridylate)-methyltransfer	TRMT1_MOUSE	9e-18
Lr_JV2CF_14E02	0.726414	0.126292	0.855726	0.164018	0.102919	0.227578	0.0160808	0.00476539	0.0617637	0.214624	CO869435	LRC06786_1	RAB1A, member RAS oncogene family (RAB1A protein)	Q5U0I6	7e-54	Ras-related protein ORAB-1	RAB1_DISOM	1e-52
Microsomal
Lr_LC1ED_41E05	0.34899	0.183418	0.419164	0.129654	0.0713772	0.192155	0.0111732	0.00125494	0.01	0	CF838968	LRC03958_1	Microsomal glutathione S-transferase 3	Q5VV89	4e-25	Microsomal glutathione S-transferase 3 (EC 2.5.1.18)	MGST3_MOUSE	1e-23
Lr_JV2CF_24H07	0.79206	0.206991	0.51322	0.300834	0.711404	0.605599	0.121722	0.0895731	0.494259	0.28498	CV072587	LRC07525_1	Microsomal glutathione S-transferase 1 (EC 2.5.1.18)	P10620	4e-23	MGC82293 protein	Q6NTT5_XENLA	1e-23
Transcriptional Signalling Cascades
Lr_PAHCF_66E03	1.02202	0.104268	0.639765	0.0839595	1.48383	0.127362	1.80799	0.426108	1.53844	0.152477	CO048167	LRC05206_1	Churchill protein	Q8WUH1	2e-33	Churchill protein	CHUR_MOUSE	3e-28
Lr_PAHCF_56H02	0.870764	0.179284	1.23736	0.297661	0.821666	0.350015	2.98065	0.260461	1.21739	0.38782	CO058846	LRC05915_1	CGI-13 protein (Putative NFkB activating protein)	Q9Y302	3e-20	Mus musculus adult male testis cDNA	Q9D455_MOUSE	1e-19
Lr_JV2CF_10F04	0.965903	0.0967294	0.649081	0.144183	1.39673	0.307515	2.14365	0.152411	1.98364	0.113411	CO869961	LRC07147_1	MED18 protein (P28b protein) (Mediator of RNA polymerase	Q9BUE0	7e-11	Mediator of RNA polymerase II transcription	Q7T3H7_BRARE	1e-09
Lr_CHECF_61E09	1.02632	0.150958	0.939539	0.137712	1.41839	0.514146	2.68692	0.198308	1.75444	0.263083	DR076579	LRC09698_1	Proteasome subunit beta type 3 (EC 3.4.25.1) (Proteasome	P49720	5e-10	Proteasome subunit beta type 3 (EC 3.4.25.1)	PSB3_DROME	5e-10
Lr_Cd2CF_04H02	1.18064	0.210657	1.10329	0.383002	0.970491	0.236117	3.16575	0.50531	3.04719	0.269378	CF611419	LRC02418_1	Basal transcriptional activator hABT1	Q9ULW3	2e-20	Similarities with sp|P53743	Q6CSP8_KLULA	5e-23
