# Supplementary material for: Transcriptome profiling of developmental and xenobiotic responses in a keystone soil animal, the oligochaete annelid Lumbricus rubellus
Source: BMC Genomics. 2008 Jun 3;9:266. doi: 10.1186/1471-2164-9-266 (PMC2440553; doi:10.1186/1471-2164-9-266)
Supplement: Additional File 12 — Functional Transcript Clusters Significantly (p < 0.05) Changed During Atrazine Exposure of Adult Earthworms. A table showing the functional identifications of transcripts showing altered abundance following atrazine exposure [file 1471-2164-9-266-S12.xls]

## Sheet: Atrazine
ADDITIONAL FILE 12: Functional Transcript Clusters Significantly (p<0.05) Changed During Atrazine Exposure of Adult Earthworms
Atrazine [mgkg-1]	0		9		21		35		59		Genbank ID	Cluster ID	Database: SwissProt(Human) Search Algorithum: BlastX			Database: Uniprot Search Algorithum: BlastX			Database: EMBL Search Algorithum: BlastN
Lumbribase ID	Mean	SE	Mean	SE	Mean	SE	Mean	SE	Mean	SE			Description	Swissprot Acc.	E Value	Uniprot ID	Uniprot ID	E Value	Description	EMBL ID	E Value
Detoxification and Metabolism
Lr_LC1ED_41E05	0.340082	0.0974906	0.210034	0.0376127	0.242734	0.0414602	0.855288	0.249836	1.01519	0.7696	CF838968	LRC03958_1	Microsomal glutathione S-transferase 3	Q5VV89	4e-25	Microsomal glutathione S-transferase 3 (EC 2.5.1.18)	MGST3_MOUSE	1e-23
Lr_Cd2CF_08H04	1.07644	0.0644304	1.37463	0.192719	1.0028	0.0880061	1.22917	0.127328	1.6719	0.0855995	CF610392	LRC01756_1	Cytochrome P450 2R1 (EC 1.14.14.-) (Vitamin D 25-hydroxylase)	Q6VVX0	4e-25	Cytochrome P450 2R1 (EC 1.14.14.-)	CP2R1_HUMAN	1e-24
DNA Damage Cell Cycle
Lr_PAHCF_64D03	0.938887	0.081396	1.01379	0.0793663	1.12248	0.108565	1.93667	0.158299	1.70492	0.146016	CO048338	LRC00392_1	UV excision repair protein RAD23 homolog B (hHR23B)	P54727	3e-83	RAD 23B protein	Q7LZR8_ICTPU	9e-84
Lr_PAHCF_58F12	0.994544	0.0864028	0.87083	0.0908045	1.08233	0.074102	1.59364	0.200764	1.04381	0.12943	CO048036	LRC05122_1	Hus1+-like protein (HUS1 checkpoint protein)	O60921	2e-59	HUS1 checkpoint homolog	Q6DF51_XENTR	1e-66
Lr_CHECF_57B11	1.1907	0.114279	1.43801	0.0986095	1.49656	0.197483	1.51881	0.318172	2.34291	0.210814	DR076252	LRC09949_1	DNA-directed RNA polymerase II largest subunit (EC 2.7.7.6) (RPB1)	P24928	2e-07	CG14692-PA	Q9VGW4_DROME	1e-12
Lr_Cd2CF_65C05	1.03889	0.345989	2.23603	0.432283	1.50313	0.250229	2.36045	0.374541	2.87926	0.347584	DR077593	LRC00115_3	Ubiquitin and ribosomal protein S27a	Q5RKT7	1e-62	Ubiquitin/ribosomal protein S27a fusion protein	Q8WQK2_BRABE	2e-61	Eisenia andrei cDNA clone EAI10839 similar to ribosomal protein S27a	BP524477	5e-72
Oxidative Phosphorylation
Lr_Cd2CF_05D11	0.565471	0.17196	0.611303	0.248883	1.09707	0.587675	2.23497	0.500656	2.35249	0.575126	CF611431	LRC02425_1	Vacuolar ATP synthase subunit d (EC 3.6.3.14)	P61421	1e-68	Vacuolar ATP synthase subunit d 1 (EC 3.6.3.14)	V0D1_DROME	2e-69
Lr_CHECF_30D09	0.957995	0.0827966	1.54496	0.0718191	1.15465	0.150685	1.23865	0.30345	2.03861	0.125295	CO408696	LRC06547_1	Cytochrome C oxidase subunit VIa homolog	O95101	4e-19	Cytochrome c oxidase polypeptide VIa	CX6A1_CYPCA	2e-21
Lr_CHECF_50A05	0.90107	0.0906419	1.55181	0.24108	1.09932	0.343914	1.75116	0.207476	2.39704	0.128361	DR075914	LRC01329_1	ATP synthase, H+ transporting, mitochondrial F1 complex, alpha subunit	Q96FB4	0	LOC397732 protein	Q68EY5_XENLA	0	Lumbriculus variegatus mitochondrial ATP synthase alpha subunit mRNA	AY838449	8e-58
Lr_LC1ED_15H04	0.883519	0.118603	0.773711	0.0831015	0.954373	0.179761	0.855531	0.114264	0.873253	0.046469	CF416739	LRC01329_1	ATP synthase, H+ transporting, mitochondrial F1 complex, alpha subunit	Q96FB4	0	LOC397732 protein	Q68EY5_XENLA	0	Lumbriculus variegatus mitochondrial ATP synthase alpha subunit mRNA	AY838449	8e-58
Lr_PAHCF_67B04	1.02439	0.0554324	0.94228	0.0349046	1.09764	0.0683946	1.45771	0.172886	1.73606	0.222849	CO048426	LRC01291_1	Succinate dehydrogenase [ubiquinone] iron-sulfur protein	P21912	1e-112	Succinate dehydrogenase iron-sulfur protein (Hypothetical protein)	Q5MB10_SCHJA	1e-112
Lr_PAHCF_70G10	1.02612	0.0685265	1.25352	0.104197	1.29429	0.104426	1.51753	0.253263	2.09244	0.311165	CO048222	LRC05244_1	Similar to NADH dehydrogenase (Ubiquinone) 1 alpha subcomplex, 9 (39kD)	Q9BTT5	1e-53	ENSANGP00000021249	Q7Q229_ANOGA	2e-76
Lr_PAHCF_72E02	1.04792	0.0941948	1.205	0.142029	1.25283	0.154044	1.64659	0.115206	2.03562	0.490348	CO048273	LRC03652_1	Cytochrome C oxidase subunit VIa homolog	O95101	4e-19	Cytochrome c oxidase polypeptide VIa	CX6A1_CYPCA	2e-21
Protein Catabolism
Lr_AT1CF_23D02	0.843498	0.145503	1.30526	0.0973567	1.24996	0.104161	1.01226	0.148632	1.65184	0.157587	CO058250	LRC00001_1	Zn-carboxypeptidase (Hypothetical protein CPO)	Q8IVL8	2e-16	Carboxypeptidase B (EC 3.4.17.2)	CBPB_ASTFL	7e-19	Eisenia andrei cDNA clone EAI10535 similar to Zinc carboxypeptidase	BP524493	3e-33
Lr_Cd2CF_20A03	0.977325	0.0920187	1.4178	0.144499	1.41148	0.140783	1.78407	0.226432	2.18747	0.239986	CF611028	LRC00754_1	Hypothetical protein FLJ38503	Q8N924	2e-78	Putative ubiquitin-conjugating enzyme	Q6PPH5_9HEMI	7e-78	Eisenia andrei cDNA clone EAI11404 similar to ubiquitin-conjugating enzyme E2-17	BP524491	4e-89
Lr_CHECF_14C07	0.99643	0.0739828	1.1702	0.131521	1.14033	0.122057	1.50713	0.0993041	1.41006	0.0798857	CO378361	LRC06336_1	Hypothetical protein FLJ38503	Q8N924	8e-31	Ubiquitin-conjugating enzyme E2 2 (EC 6.3.2.19)	UBC2_CAEEL	9e-30	Eisenia andrei cDNA clone EAI11404 similar to ubiquitin-conjugating enzyme E2-17	BP524491	4e-82
Lr_Cu2CF_03B10	1.11171	0.114274	1.62127	0.185395	1.11298	0.0742281	1.19686	0.133282	1.66582	0.0533213	DR008357.	LRC08562_1	Aminopeptidase (Plasma glutamate carboxypeptidase)	Q9Y646	3e-57	Aminopeptidase (Plasma glutamate carboxypeptidase)	Q9Y646_HUMAN	6e-56
Lr_Cu2CF_16F02	0.966196	0.086226	1.24715	0.0912532	1.0061	0.0666665	1.55152	0.213345	1.5041	0.094444	DR008797	LRC03730_1	Proteasome (Prosome, macropain) subunit, beta type, 2 (PSMB2 protein)	Q9BWZ9	1e-61	Zgc:92282	Q6DHI9_BRARE	2e-62
Lr_Cu2CF_38A02	1.04251	0.163865	1.9128	0.418971	1.06343	0.113724	1.15607	0.326846	2.33731	0.236153	DR009543	LRC02637_2	CTRL protein (Fragment)	Q8IUW0	1e-24	Serine proteinase precursor	O18458_HETGL	1e-72	Eisenia andrei cDNA clone EAI10081 similar to Serine proteinase	BP524763	2e-78
Lr_JV2CF_27H10	0.965045	0.0740733	2.57659	0.418033	1.15217	0.289344	1.08601	0.386681	1.90141	0.30278	CV072707	LRC07616_1	Elastase 3, pancreatic (Protease E)	Q96QL8	1e-16	Lumbrokinase-4	Q6T375_EISFO	5e-44	Eisenia andrei cDNA clone EAI10136 similar to fibrinolytic enzyme	BP524414	1e-50
Lr_LC1ED_18C07	0.964851	0.152053	0.70705	0.137606	1.04049	0.189754	1.55976	0.136237	2.21672	0.19834	CF416917	LRC01440_1	Cathepsin C	Q8WY99	4e-07	Cathepsin C	Q86GG0_PENJP	8e-14
Lr_PAHCF_01E07	0.963967	0.130777	2.08693	0.358386	0.903323	0.253051	1.2104	0.286912	1.67239	0.295266	CF798543	LRC00076_3	Transmembrane protease, serine 9 (EC 3.4.21.-) (Polyserase-1)	Q7Z410	2e-20	Lumbrokinase-5	Q6T374_EISFO	4e-77	Eisenia fetida lumbrokinase-5 precursor	AY438624	6e-87
Protein Synthesis
Lr_PAHCF_66G07	1.11668	0.159927	1.42254	0.201537	1.65878	0.240906	2.43348	0.334245	3.34673	0.446619	CO048201	LRC00289_2	MSTP030 (Ribosomal protein L5)	Q9H3F4	1e-123	MSTP030 (Ribosomal protein L5)	Q9H3F4_HUMAN	1e-122	Eisenia andrei cDNA clone EAI10132 similar to ribosomal protein L5	BP524434	0
Lr_PAHCF_15H02	1.03922	0.128835	1.50974	0.0528985	1.4214	0.251221	1.54105	0.406907	2.59645	0.448588	CF799182	LRC00695_1	40S ribosomal protein S27-like protein	Q71UM5	1e-40	40S ribosomal protein S27	Q9U5N5_LUMRU	1e-44	Eisenia andrei cDNA clone EAI11097 similar to ribosomal protein S27-1	BP524476	1e-104
Lr_PAHCF_03G05	0.973481	0.11583	1.51387	0.274042	1.32552	0.182613	1.56757	0.25037	2.54946	0.248749	CF798594	LRC02606_1	Ribosomal protein L17	Q6NZ54	5e-12	Rpl17 protein (Fragment)	Q80V08_MOUSE	3e-11	Eisenia andrei cDNA clone EAI10324 similar to ribosomal protein L17	BP524444	2e-16
Lr_LC1ED_13F09	1.08344	0.141185	1.28688	0.105675	1.30568	0.165745	2.21054	0.365811	1.8644	0.338375	CF416579	LRC01231_1	EEF2 protein (Fragment)	Q6PK56	8e-50	Elongation factor-2 (Fragment)	Q9BNW1_NERVI	2e-53	Mesenchytraeus solifugus clone A195 translation elongation factor 2-like mRNA	AY613900	8e-46
Lr_CHECF_82C07	1.04986	0.113724	1.58899	0.223312	1.3511	0.116239	1.52256	0.252092	2.32291	0.135595	DR076817	LRC00403_2	40S ribosomal protein S5	P46782	7e-99	40S ribosomal protein S5	RS5_HUMAN	2e-97	Eisenia andrei cDNA clone EAI10107 similar to ribosomal protein S5	BP524460	1e-131
Lr_CHECF_19C10	1.07831	0.0871595	1.15697	0.0351206	1.05467	0.142207	1.42159	0.206512	1.72667	0.0878888	CO378011	LRC02357_1	Eukaryotic translation initiation factor 1A, Y-chromosomal	O14602	1e-42	CG8053-PA	Q9VEA1_DROME	1e-41	Eisenia andrei cDNA clone EAI10828 similar to Eukaryotic initiation factor 1A	BP524413	1e-101
Lr_Cd2CF_02F05	0.903598	0.159175	2.26063	0.225923	1.24991	0.314733	1.31724	0.397812	2.48578	0.423773	CF610253	LRC01145_1	Elongation factor 1-alpha 2 (EF-1-alpha-2)	Q05639	2e-09	Elongation factor 1-alpha (EF-1-alpha)	EF1A_ASPOR	6e-09	BP525064 Eisenia andrei midgut cDNA library Eisenia andrei cDNA clone EAI10546	BP525064	3e-85
Lr_AT1CF_38F10	1.12945	0.1935	1.31449	0.203991	1.21373	0.1908	2.07255	0.359035	2.64005	0.397464	DR697212	LRC00578_1	40S ribosomal protein S12	Q76M58	6e-55	40S ribosomal protein	Q86PL3_PERAI	2e-58	Eisenia andrei cDNA clone EAI11245 similar to Ribosomal protein S12	BP524753	1e-100
Lr_AT1CF_25E10	0.988666	0.0721105	1.50268	0.186795	1.37103	0.156402	1.56987	0.351625	2.20469	0.153581	CO058372	LRC00234_3	40S ribosomal protein S23	P62266	4e-64	40S ribosomal protein S23	RS23_LUMRU	4e-71	Haementeria depressa cDNA 5` similar to 40S ribossomal protein S23	CN807153	4e-63
Lr_AT1CF_11B02	0.945768	0.149903	2.27358	0.29266	1.39948	0.36692	1.30766	0.571012	2.6975	0.379403	CO047352	LRC01145_2	Elongation factor 1-alpha 2 (EF-1-alpha-2)	Q05639	1e-115	Elongation factor-1alpha (Fragment)	O61253_9ANNE	1e-119	Allolobophora sp. mRNA for elongation factor-1alpha	AB003714	0
